# Supplementary material for: Imaging of fluorescence anisotropy during photoswitching provides a simple readout for protein self-association
Source: Nat Commun. 2020 Jan 7;11:21. doi: 10.1038/s41467-019-13843-6 (PMC6946710; doi:10.1038/s41467-019-13843-6)
Supplement: Supplementary file 3 — Source Data [file 41467_2019_13843_MOESM3_ESM.xlsx]

## Sheet: Fig. 2a
Wavelength (nm)	Dronpa absorption	Dronpa emission	Overlap
400	0.063003
401	0.061108
402	0.063003
403	0.060635
404	0.060161
405	0.059687
406	0.061108
407	0.060161
408	0.060161
409	0.06253
410	0.060161
411	0.061108
412	0.057793
413	0.060635
414	0.06253
415	0.061108
416	0.063951
417	0.060635
418	0.063951
419	0.065372
420	0.065372
421	0.064424
422	0.065372
423	0.066793
424	0.06774
425	0.069162
426	0.071056
427	0.071056
428	0.074372
429	0.076741
430	0.080057
431	0.081004
432	0.082899
433	0.086689
434	0.089531
435	0.093794
436	0.098531
437	0.10232
438	0.10658
439	0.11132
440	0.11606
441	0.12127
442	0.12695
443	0.13216
444	0.13738
445	0.14353
446	0.15017
447	0.15632
448	0.16343
449	0.16911
450	0.17764
451	0.18522
452	0.19422
453	0.2018
454	0.21175
455	0.22122
456	0.23212
457	0.24254
458	0.25391
459	0.26528
460	0.27996
461	0.29323
462	0.30602
463	0.32212
464	0.33728
465	0.35386
466	0.36807
467	0.3856
468	0.40265
469	0.41923
470	0.43392
471	0.45192
472	0.46755
473	0.48176
474	0.49645
475	0.51018
476	0.52392
477	0.53482
478	0.54713
479	0.55756
480	0.56656	0.0033669	0.0033669
481	0.57603	0.0038808	0.0038808
482	0.58598	0.0045206	0.0045206
483	0.59498	0.0055485	0.0055485
484	0.60493	0.0067757	0.0067757
485	0.61677	0.008349	0.008349
486	0.62861	0.010363	0.010363
487	0.64424	0.012744	0.012744
488	0.65893	0.015313	0.015313
489	0.67693	0.019026	0.019026
490	0.69825	0.024963	0.024963
491	0.71909	0.030134	0.030134
492	0.7423	0.03821	0.03821
493	0.76694	0.047377	0.047377
494	0.79394	0.059586	0.059586
495	0.82046	0.074795	0.074795
496	0.85078	0.091482	0.091482
497	0.88063	0.11188	0.11188
498	0.90668	0.14068	0.14068
499	0.93415	0.17243	0.17243
500	0.95642	0.21154	0.21154
501	0.97631	0.25409	0.25409
502	0.99195	0.30485	0.30485
503	0.99858	0.36021	0.36021
504	1	0.42005	0.42005
505	0.99337	0.48549	0.48549
506	0.97679	0.56141	0.56141
507	0.95121	0.63015	0.63015
508	0.91947	0.70301	0.70301
509	0.87447	0.7663	0.7663
510	0.82852	0.83314	0.82852
511	0.76741	0.8866	0.76741
512	0.70156	0.9292	0.70156
513	0.6414	0.96795	0.6414
514	0.56798	0.98973	0.56798
515	0.50308	1	0.50308
516	0.43818	0.98874	0.43818
517	0.37234	0.97601	0.37234
518	0.31739	0.95195	0.31739
519	0.26717	0.9225	0.26717
520	0.22027	0.87662	0.22027
521	0.1838	0.82979	0.1838
522	0.15159	0.79928	0.15159
523	0.12553	0.74561	0.12553
524	0.10137	0.69781	0.10137
525	0.08432	0.65872	0.08432
526	0.069635	0.62347	0.069635
527	0.057793	0.58072	0.057793
528	0.048318	0.54516	0.048318
529	0.041213	0.51562	0.041213
530	0.035054	0.48543	0.035054
531	0.030791	0.46773	0.030791
532	0.026528	0.43898	0.026528
533	0.023685	0.41464	0.023685
534	0.021317	0.39565	0.021317
535	0.018948	0.38128	0.018948
536	0.017527	0.36095	0.017527
537	0.016106	0.34571	0.016106
538	0.014685	0.33342	0.014685
539	0.013738	0.32043	0.013738
540	0.013264	0.3124	0.013264
541	0.013264	0.30434	0.013264
542	0.011843	0.29371	0.011843
543	0.011369	0.28424	0.011369
544	0.011843	0.27497	0.011843
545	0.011369	0.26815	0.011369
546	0.010895	0.26	0.010895
547	0.010422	0.25465	0.010422
548	0.010895	0.25181	0.010895
549	0.010895	0.24257	0.010895
550	0.010895	0.2397	0.010895
551		0.2328
552		0.22353
553		0.21398
554		0.2103
555		0.20129
556		0.19454
557		0.18673
558		0.1793
559		0.16751
560		0.15972
561		0.15214
562		0.14627
563		0.1365
564		0.13186
565		0.12144
566		0.11433
567		0.10876
568		0.10157
569		0.096768
570		0.09358
571		0.087056
572		0.082756
573		0.074952
574		0.072582
575		0.070159
576		0.064726
577		0.062135
578		0.057918
579		0.057048
580		0.05302
581		0.050555
582		0.047472
583		0.046255
584		0.043192
585		0.041797
586		0.038714
587		0.037109
588		0.036217
589		0.034361
590		0.032473
591		0.030312
592		0.030753
593		0.028141
594		0.027197
595		0.026421
596		0.025267
597		0.024617
598		0.02339
599		0.022068
600		0.020736

## Sheet: Fig. 2b
Time (sec)	Parallel	Perpendicular
0	14546	8203.2
0.0492	14313	8044.5
0.0934	13860	7792
0.1492	13608	7649.2
0.2004	13207	7421.3
0.244	13020	7312.4
0.2998	12698	7139.3
0.35	12493	7019.6
0.3952	12223	6860
0.45	11968	6714
0.5002	11547	6486.4
0.5494	11343	6358.6
0.5996	11095	6219.6
0.6482	10948	6137.7
0.697	10618	5953.1
0.7502	10472	5877.3
0.8004	10202	5713.5
0.85	9848.5	5525.4
0.8998	9838	5513.1
0.937	9681.1	5427.7
1.0004	9390	5273.2
1.05	9132.8	5121.7
1.1002	8961.9	5021.6
1.1504	8861.6	4961.6
1.2006	8715	4881.5
1.2418	8466.4	4747.4
1.2906	8192.7	4591.5
1.3504	8002	4484
1.3866	7959.7	4459.3
1.4504	7818.8	4382.1
1.4896	7619.5	4277.7
1.5394	7424.7	4154.1
1.6002	7176.3	4029
1.6484	7114.9	3995.3
1.7006	6938.1	3896.2
1.7508	6750.2	3784.6
1.795	6674.9	3739.4
1.8418	6476.4	3632.7
1.9006	6309.4	3545.6
1.9494	6223	3487
2.0012	6033.1	3383.1
2.0504	6000.4	3353.6
2.1006	5846.6	3272.2
2.1508	5722.4	3208.2
2.188	5610.9	3145.2
2.2388	5463.7	3052.6
2.2896	5296.2	2955.7
2.3504	5253.8	2937.1
2.4007	5228.6	2912
2.4502	5086	2829.8
2.5011	4958.7	2764.1
2.5512	4886.2	2722.8
2.6009	4796.5	2671.8
2.6507	4751.9	2649.6
2.7008	4540	2526.9
2.7511	4484.1	2488.8
2.7972	4457.8	2471.5
2.851	4345.3	2414.8
2.9013	4249.1	2353.8
2.9375	4121.4	2288.5
2.9863	4018.5	2230.5
3.0511	3962	2199.9
3.1013	3902.2	2163.2
3.1515	3854.2	2131.6
3.2017	3719.6	2059.8
3.2389	3636.8	2011
3.2867	3563	1971.9
3.3485	3523.5	1954.3
3.4017	3413.6	1891.6
3.4373	3312.3	1835.6
3.5011	3272.7	1811.7
3.5513	3197.1	1770.5
3.6015	3174.4	1760.8
3.6517	3030.5	1681.6
3.7019	2986.5	1655.9
3.7521	3010.3	1665.5
3.8013	2905.1	1611.1
3.8515	2892	1603.9
3.9017	2767	1536.6
3.9519	2703.2	1500.9
4.0021	2690.8	1493.4
4.0513	2617.6	1451.8
4.0905	2573	1425.7
4.1483	2459.8	1366.8
4.2021	2425.8	1352.6
4.2523	2401.5	1333.4
4.3015	2366.7	1322
4.3517	2303.3	1277.9
4.3909	2280.8	1264.8
4.4517	2208.5	1228.5
4.5019	2175.5	1208.2
4.5521	2142.6	1194.1
4.6023	2059.4	1149.3
4.6515	2006.8	1112.2
4.6905	1974.2	1099.3
4.7517	1920	1072.1
4.8029	1919.1	1070.8
4.8455	1844.3	1032.6
4.9023	1827.6	1017.4
4.9525	1793.3	1001.9
5.0017	1769.6	988.16
5.0519	1720.8	961.56
5.1021	1675.9	934.34
5.1457	1652.5	916.34
5.1945	1629.5	909.46
5.2523	1592.1	885.16
5.3025	1549.6	864.71
5.3527	1515.4	844.08
5.4019	1498.4	837.65
5.4465	1485.5	830.87
5.4953	1435.8	805.09
5.5451	1407	787.24
5.5873	1372.4	766.97
5.6521	1373.9	765.66
5.7023	1372.3	767.9
5.7525	1320.1	734.6
5.8027	1300	725.93
5.8529	1271.4	705.66
5.9031	1245.5	690.59
5.9523	1237.3	690.41
6.0025	1206.5	671.73
6.0527	1160.7	648.17
6.1029	1152.4	642.2
6.1521	1128.9	631.39
6.2023	1108.1	620.97
6.2525	1064.7	598.48
6.2917	1055.5	592.91
6.3525	1043.3	586.53
6.4027	1035.3	576.99
6.4529	1000.7	560.1
6.5031	981.22	546.55
6.5533	966.61	539.83
6.6025	958.42	532.77
6.6527	937.47	525.18
6.6999	911.28	509.43
6.7527	899.88	502.45
6.8029	894.34	499.16
6.8531	872.28	487.89
6.8987	875.16	486.95
6.9525	824.26	460.89
6.9901	818.9	456.6
7.0389	808.53	449.21
7.1027	796.97	446.51
7.1467	779.93	436.73
7.2035	770.43	429.05
7.2527	748.11	418.21
7.303	734.29	412.63
7.3421	724.54	405.27
7.391	723.02	402.44
7.4417	697.6	391.75
7.5035	681.37	383
7.5538	678.07	376.29
7.6013	667.35	372.52
7.6531	656.74	367.02
7.6942	637.43	356.82
7.7529	619.31	346.99
7.8032	613.9	342.35
7.8394	610.12	342.16
7.9032	589.6	328.57
7.9534	577.92	323.93
8.0036	573.45	321.67
8.0538	565.46	317.71
8.104	558.95	313.88
8.1516	542.25	302.44
8.2034	538.51	301.41
8.253	530.95	298.63
8.3018	525.6	294.55
8.3424	514.51	287.33
8.4036	498.09	279.52
8.4538	485.8	271
8.504	484.11	271.41
8.5542	479.45	266.7
8.5894	463.68	259.61
8.6492	454.26	255.91
8.704	451.12	252.7
8.7542	447.88	251.56
8.8044	439.83	247.23
8.8536	425.43	240.33
8.9002	421.85	236.71
8.949	420.95	236.52
9.0038	414.5	231.89
9.0438	407.37	227.67
9.104	397.95	223.94
9.143	389.8	217.93
9.2042	386.87	217.84
9.2544	382.38	212.38
9.3046	369.78	206.8
9.3548	358.44	200.45
9.404	362.9	201.88
9.4542	358.23	202.12
9.5044	352.6	197.8
9.5446	347.18	193.69
9.6044	339.25	188.93
9.6546	338.23	191.43
9.7046	341.09	190.22
9.7544	330.55	183.34
9.7906	326.02	183.08
9.8544	319.59	180.88
9.9046	318.57	179.15
9.9408	311.08	175.35
9.9986	310.41	178.31
10.047	303.61	171.53
10.104	303.12	170.85
10.154	301.67	168.69
10.192	286.56	162.58
10.251	284.15	161.72
10.305	284.69	163.71
10.346	285.4	160.31
10.405	282.19	160.9
10.455	274.89	152.88
10.505	269.94	151.92
10.54	263.6	150.23
10.604	266.9	147.61
10.655	258.43	144.84
10.705	254.76	143.46
10.743	250.2	140.62
10.805	254.44	139.72
10.845	250.56	142.14
10.904	245.84	138.76
10.955	245.28	135.71
11.003	238.95	135.44
11.055	239.25	136.02
11.105	238.47	135.42
11.155	231.08	133.31
11.202	229.24	126.93
11.255	227.19	125.74
11.305	226.36	126.83
11.355	222.97	126.49
11.395	221.46	123.27
11.443	217.41	121.56
11.496	212.2	119.7
11.555	215.6	119.47
11.605	211.58	117.5
11.65	210.95	117.69
11.705	206.73	116.63
11.755	202.46	111.55
11.805	200.27	112.15
11.856	200.64	111.4
11.906	197.48	109.58
11.955	190.07	107.84
12.005	190.14	106.16
12.056	194.97	108.5
12.092	192.14	104.53
12.156	189.86	106.09
12.206	187.72	105.45
12.243	186.22	104.42
12.306	186.27	102.88
12.356	181.63	99.695
12.405	179.07	97.428
12.456	180.88	99.861
12.506	177.06	99.336
12.556	178.07	99.383
12.606	174.05	94.927
12.656	173.02	96.057
12.706	175.07	95.479
12.756	176.68	95.788
12.806	172.36	93.868
12.856	170.13	93.951
12.906	168.43	90.858
12.956	165.48	89.189
12.995	163.99	86.816
13.056	164.61	89.986
13.106	161.1	87.129
13.156	158.56	86.345
13.206	159.5	84.376
13.256	158.33	85.543
13.306	158.83	86.673
13.356	157.04	85.673
13.406	154.98	85.682
13.456	154.53	83.853
13.503	155.18	83.363
13.552	155.62	82.643
13.599	150.98	81.486
13.647	153.1	82.34
13.707	151.19	82.17
13.741	148.63	80.777
13.807	147.25	77.941
13.856	148.72	80.848
13.897	150.03	81.265
13.957	146.68	79.177
13.994	145.36	79.813
14.057	143.89	79.007
14.107	147.33	80.427
14.157	146.19	79.831
14.205	143.57	77.18
14.257	144.06	77.7
14.302	141.8	77.848
14.351	142.92	78.672
14.407	143.65	77.399
14.457	137.99	76.135
14.507	135.76	75.439
14.552	136.65	75.873
14.607	138.13	76.299
14.658	135.87	75.376
14.707	135.55	73.699
14.757	137.15	73.647
14.807	136.39	70.405
14.847	134.45	74.862
14.895	137.04	73.196
14.957	135.57	71.875

## Sheet: Fig. 2c
Fluorophore photoswitched (normalized)	D	Fluorophore photoswitched (normalized)	D5D	Fluorophore photoswitched (normalized)	D17D	Fluorophore photoswitched (normalized)	D32D
0	0.2527	0.0049	0.1967	0.04799	0.2131	0.0169	0.2223
0.0133	0.2533	0.0291	0.1985	0.07136	0.2154	0.045	0.2227
0.0458	0.2528	0.0562	0.2005	0.09438	0.2162	0.06	0.2237
0.0589	0.2539	0.0792	0.2025	0.1239	0.2177	0.0892	0.2241
0.0807	0.2543	0.1074	0.2062	0.1482	0.2184	0.0978	0.2251
0.1075	0.2528	0.1421	0.2075	0.1575	0.2194	0.117	0.2258
0.1302	0.2522	0.152	0.2066	0.1824	0.22	0.1352	0.2262
0.15	0.2542	0.1651	0.2085	0.1987	0.2209	0.1451	0.2271
0.1727	0.2516	0.1796	0.2108	0.2174	0.2212	0.1645	0.2271
0.1723	0.2535	0.2088	0.2123	0.2272	0.223	0.1782	0.2282
0.1958	0.2531	0.2316	0.2142	0.2465	0.2231	0.1914	0.2288
0.2261	0.2525	0.2453	0.2153	0.266	0.2242	0.2091	0.2286
0.2464	0.2512	0.2647	0.2172	0.2826	0.2249	0.2205	0.2291
0.2628	0.2515	0.2759	0.2173	0.299	0.2255	0.2331	0.2301
0.2735	0.2538	0.2924	0.2183	0.3134	0.2269	0.2469	0.2306
0.2888	0.2525	0.308	0.2211	0.3262	0.2269	0.2597	0.2309
0.3108	0.2511	0.3274	0.2208	0.3396	0.2277	0.2732	0.232
0.3271	0.2517	0.3382	0.2219	0.3565	0.2286	0.2862	0.2317
0.3449	0.2507	0.3515	0.2223	0.375	0.2293	0.2924	0.2326
0.3553	0.2536	0.3621	0.2246	0.3848	0.2292	0.3086	0.2343
0.374	0.2514	0.3851	0.2238	0.3964	0.2303	0.3189	0.2341
0.3867	0.2517	0.3955	0.2252	0.4117	0.2305	0.3276	0.2346
0.3971	0.253	0.4079	0.2256	0.4204	0.2314	0.3422	0.2346
0.4123	0.2525	0.4196	0.2263	0.4296	0.2327	0.3501	0.2354
0.43	0.2523	0.4321	0.2275	0.4432	0.2328	0.3637	0.236
0.4323	0.2538	0.4489	0.2314	0.4541	0.2338	0.3755	0.2365
0.4512	0.2524	0.4606	0.2289	0.4683	0.2341	0.3835	0.2381
0.4669	0.2529	0.4689	0.2291	0.4756	0.234	0.3958	0.2379
0.4812	0.2557	0.4794	0.2309	0.4922	0.2358	0.4044	0.2389
0.493	0.255	0.4829	0.2321	0.5003	0.235	0.4124	0.2391
0.498	0.2544	0.5024	0.2334	0.5065	0.2358	0.4259	0.2398
0.5078	0.2547	0.5167	0.2333	0.5183	0.2359	0.4344	0.241
0.5241	0.2533	0.5242	0.2335	0.5298	0.2366	0.4422	0.2417
0.5335	0.2549	0.5295	0.2349	0.5382	0.2371	0.4531	0.2415
0.5444	0.255	0.539	0.2358	0.5499	0.2371	0.4599	0.2424
0.5535	0.257	0.5549	0.2356	0.563	0.2399	0.4704	0.2429
0.5654	0.2566	0.5677	0.2358	0.5683	0.2389	0.4789	0.243
0.5736	0.2554	0.5729	0.2379	0.574	0.24	0.4838	0.2447
0.5853	0.2567	0.5806	0.2377	0.5849	0.24	0.4963	0.2448
0.5941	0.2563	0.5877	0.2373	0.595	0.2402	0.5029	0.2443
0.6022	0.2567	0.5962	0.2389	0.601	0.2403	0.5081	0.2453
0.611	0.2564	0.6074	0.238	0.6151	0.2413	0.5245	0.2458
0.6217	0.2569	0.6171	0.237	0.6191	0.2424	0.5266	0.2458
0.6304	0.2571	0.6239	0.2394	0.6262	0.2431	0.5333	0.2469
0.6412	0.2585	0.6281	0.241	0.6335	0.2428	0.5435	0.2473
0.6519	0.2571	0.638	0.2399	0.6402	0.243	0.5485	0.247
0.6511	0.2585	0.6473	0.2401	0.6499	0.2431	0.5572	0.2481
0.659	0.2565	0.6555	0.2397	0.6514	0.2448	0.5642	0.248
0.6718	0.2558	0.6619	0.241	0.6603	0.2455	0.5694	0.2501
0.6781	0.2566	0.6678	0.2401	0.6683	0.2456	0.5788	0.2492
0.6855	0.2582	0.6754	0.2412	0.6779	0.2463	0.5836	0.2483
0.6921	0.2571	0.6844	0.2441	0.6823	0.2461	0.5939	0.2501
0.698	0.2588	0.6933	0.2431	0.6903	0.2467	0.6012	0.2505
0.7071	0.2559	0.6966	0.2408	0.6962	0.2467	0.6052	0.2504
0.7118	0.2551	0.7034	0.2447	0.6991	0.2469	0.6114	0.2505
0.7198	0.2562	0.7076	0.2454	0.7099	0.2483	0.6192	0.2511
0.7231	0.2585	0.7184	0.2447	0.7121	0.2489	0.623	0.2505
0.7319	0.2573	0.724	0.2445	0.7183	0.2498	0.6321	0.2507
0.7379	0.2574	0.7285	0.2429	0.7222	0.2494	0.636	0.2514
0.7423	0.2562	0.7328	0.2459	0.729	0.2493	0.6419	0.2515
0.75	0.2569	0.7391	0.245	0.7363	0.2517	0.6491	0.2513
0.7563	0.2547	0.746	0.2464	0.7381	0.2506	0.6525	0.2502
0.7557	0.2576	0.7537	0.2455	0.744	0.2503	0.6605	0.252
0.7634	0.2555	0.7561	0.2473	0.7502	0.2511	0.6659	0.252
0.7696	0.2547	0.7617	0.2436	0.7554	0.2521	0.6687	0.2535
0.7743	0.2557	0.7656	0.2452	0.7599	0.2523	0.676	0.2532
0.7816	0.2561	0.7708	0.2466	0.7618	0.2522	0.6812	0.2522
0.7835	0.2573	0.7776	0.2458	0.7697	0.2517	0.6844	0.2537
0.7889	0.2559	0.7808	0.2477	0.7713	0.2515	0.6925	0.2533
0.7965	0.2553	0.7847	0.2477	0.7785	0.2519	0.6953	0.2529
0.7996	0.2566	0.7868	0.2494	0.7829	0.2522	0.6996	0.2543
0.8047	0.2548	0.7931	0.2484	0.7866	0.2526	0.7064	0.2537
0.8094	0.2541	0.799	0.2472	0.79	0.2514	0.71	0.2528
0.814	0.2516	0.8027	0.2492	0.7937	0.2521	0.7142	0.2534
0.8174	0.2534	0.8063	0.2493	0.7987	0.2529	0.7207	0.2544
0.8216	0.2528	0.8092	0.2519	0.8022	0.2525	0.7232	0.2547
0.827	0.2551	0.8141	0.2493	0.8053	0.2521	0.727	0.2537
0.8299	0.2538	0.8182	0.251	0.8116	0.2523	0.7324	0.2549
0.8309	0.2539	0.8229	0.2503	0.8124	0.2513	0.737	0.2536
0.8354	0.2506	0.8252	0.2496	0.8174	0.2536	0.7408	0.2537
0.8391	0.2531	0.8279	0.2499	0.8205	0.2538	0.7444	0.2536
0.8445	0.2527	0.8289	0.2522	0.8239	0.2519	0.7486	0.2539
0.8483	0.2539	0.8357	0.2522	0.8263	0.2524	0.754	0.2545
0.8487	0.2549	0.8389	0.2517	0.8296	0.2535	0.7565	0.2543
0.8532	0.2525	0.8404	0.2524	0.8328	0.2531	0.7616	0.2547
0.8575	0.2525	0.8427	0.2488	0.836	0.2515	0.7648	0.2552
0.8585	0.2537	0.8472	0.2537	0.8378	0.2527	0.7673	0.2536
0.8621	0.2507	0.8519	0.2514	0.8412	0.2529	0.7728	0.2542
0.8655	0.2523	0.8539	0.2517	0.8455	0.2539	0.774	0.2551
0.8682	0.2535	0.8572	0.2516	0.848	0.2514	0.7789	0.254
0.8714	0.2514	0.8588	0.252	0.8502	0.2532	0.7834	0.2558
0.8744	0.2526	0.8601	0.2537	0.8535	0.2513	0.7844	0.2556
0.8768	0.253	0.8655	0.2576	0.8552	0.2532	0.7892	0.2558
0.8803	0.2514	0.868	0.2515	0.8588	0.2516	0.7925	0.2544
0.8825	0.2512	0.8695	0.252	0.8612	0.2518	0.7945	0.2555
0.8845	0.2511	0.8712	0.2523	0.8649	0.252	0.7989	0.257
0.8881	0.2501	0.8742	0.2545	0.8658	0.2541	0.8014	0.2553
0.8915	0.2504	0.8773	0.2515	0.8676	0.2537	0.8038	0.2567
0.8934	0.25	0.8816	0.2531	0.8715	0.2523	0.8082	0.2565
0.8937	0.2508	0.8826	0.2534	0.8741	0.2532	0.8102	0.2556
0.897	0.2522	0.8843	0.2566	0.8767	0.2523	0.8137	0.2557
0.8993	0.2501	0.8855	0.2533	0.8768	0.2524	0.8175	0.2552
0.90156	0.2534	0.8892	0.2563	0.8786	0.2522	0.8189	0.257
0.90311	0.2504	0.8919	0.2518	0.8823	0.2514	0.8223	0.2551
0.90477	0.253	0.8942	0.2537	0.8834	0.2511	0.8247	0.2562
0.90704	0.2529	0.8953	0.2502	0.8859	0.2525	0.8271	0.2559
0.90918	0.2501	0.8964	0.2536	0.8879	0.2535	0.831	0.2551
0.91072	0.25	0.8987	0.2543	0.8889	0.253	0.8328	0.2546
0.91276	0.2513	0.90213	0.2536	0.8911	0.2531	0.8353	0.257
0.91438	0.251	0.90417	0.2532	0.8932	0.2514	0.8381	0.2563
0.9149	0.2492	0.90594	0.2595	0.8947	0.2517	0.8394	0.256
0.91717	0.2507	0.90701	0.2583	0.8969	0.2536	0.8429	0.2574
0.91954	0.2503	0.90935	0.2593	0.8982	0.2515	0.8459	0.2564
0.9217	0.2536	0.9108	0.2484	0.9003	0.2524	0.8469	0.2579
0.9235	0.2512	0.91314	0.2573	0.902	0.2515	0.8498	0.2572
0.92355	0.2484	0.91374	0.2516	0.9036	0.2518	0.8512	0.2553
0.92571	0.2503	0.91538	0.254	0.9044	0.2514	0.8544	0.2579
0.92748	0.2523	0.91722	0.2582	0.907	0.2505	0.8571	0.2581
0.92965	0.2539	0.91888	0.2566	0.9069	0.2515	0.8579	0.2578
0.931	0.2489	0.92131	0.2602	0.909	0.252	0.8606	0.2564
0.93168	0.2517	0.92176	0.2542	0.9098	0.2502	0.863	0.2578
0.93322	0.2523	0.92259	0.2583	0.9123	0.2503	0.8646	0.2579
0.93503	0.2487	0.9239	0.2596	0.9131	0.2514	0.8668	0.258
0.93572	0.244	0.92621	0.254	0.9158	0.2523	0.8689	0.2581
0.93714	0.2454	0.92697	0.2497	0.917	0.2534	0.8705	0.2576
0.93853	0.2504	0.92747	0.2549	0.9182	0.2514	0.873	0.2567
0.93951	0.2483	0.92895	0.2515	0.9187	0.2527	0.8743	0.2574
0.94144	0.2468	0.92966	0.2532	0.9204	0.2519	0.8758	0.2541
0.94231	0.2438	0.93156	0.2487	0.9209	0.251	0.8782	0.2564
0.94328	0.2497	0.93368	0.2563	0.9228	0.2528	0.8791	0.2562
0.94457	0.2464	0.93435	0.2543	0.9246	0.2526	0.8814	0.258
0.94466	0.2448	0.935	0.2507	0.9251	0.2513	0.8834	0.2559
0.94584	0.2508	0.93622	0.256	0.9261	0.2524	0.8844	0.2578
0.94719	0.2452	0.93833	0.2595	0.9273	0.2525	0.8874	0.2584
0.94895	0.2536	0.93984	0.2629	0.9285	0.2513	0.8881	0.2579
0.94962	0.2451	0.93989	0.2541	0.9285	0.2504	0.8896	0.2561
0.9503	0.2452	0.94021	0.2494	0.9295	0.2504	0.8917	0.2568
0.95133	0.2474	0.94117	0.2536	0.9312	0.2515	0.8926	0.2591
0.95234	0.2428	0.94234	0.2499	0.9328	0.255	0.8944	0.2556
0.95343	0.2502	0.94364	0.252	0.9335	0.2487	0.8961	0.2566
0.95418	0.2459	0.94414	0.2468	0.9337	0.2491	0.897	0.2581
0.95494	0.2508	0.94493	0.2523	0.9354	0.2505	0.8989	0.257
0.95604	0.2494	0.9455	0.2551	0.9361	0.2512	0.9002	0.2581
0.95704	0.2444	0.94625	0.248	0.9375	0.2496	0.9017	0.2579
0.9576	0.2401	0.94825	0.2542	0.9378	0.2529	0.90343	0.2592
0.95833	0.2417	0.94932	0.2513	0.939	0.2494	0.90469	0.2556
0.95921	0.2405	0.94966	0.2546	0.9397	0.2499	0.90583	0.2583
0.95969	0.2432	0.95009	0.2495	0.9401	0.2503	0.90712	0.2596
0.96042	0.2409	0.95112	0.2476	0.9413	0.2497	0.90831	0.2577
0.96138	0.2453	0.95276	0.2567	0.9419	0.2507	0.90982	0.2584
0.96212	0.2402	0.95228	0.2457	0.9427	0.2483	0.91111	0.2584
0.96289	0.236	0.95356	0.2491	0.9438	0.2499	0.9117	0.2561
0.96317	0.2424	0.95433	0.2553	0.9446	0.2498	0.91379	0.2582
0.96397	0.2424	0.95522	0.2497	0.9447	0.2511	0.9145	0.2578
0.96457	0.2388	0.95584	0.2567	0.9459	0.2478	0.91569	0.2561
0.9654	0.2413	0.95692	0.2528	0.9463	0.2476	0.91687	0.2568
0.96599	0.2366	0.957	0.2498	0.9472	0.2477	0.91767	0.2568
0.96618	0.2458	0.95787	0.2571	0.9479	0.2491	0.9193	0.2572
0.96692	0.2317	0.95791	0.2423	0.948	0.2481	0.9205	0.2559
0.96744	0.2504	0.95942	0.2576	0.9488	0.2495	0.92091	0.2575
0.96794	0.2418	0.96035	0.2555	0.9497	0.2477	0.92239	0.2566
0.96835	0.2411	0.96027	0.2471	0.9504	0.2472	0.92354	0.2579
0.96876	0.2359	0.96166	0.2651	0.9507	0.246	0.92444	0.2554
0.96923	0.244	0.96219	0.2647	0.9517	0.2514	0.92546	0.2562
0.96997	0.2403	0.96257	0.2537	0.9525	0.252	0.92616	0.2576
0.97023	0.2372	0.96373	0.2511	0.9531	0.246	0.92731	0.2584
0.9711	0.2418	0.96394	0.254	0.9533	0.2477	0.92847	0.2548
0.97194	0.2438	0.96425	0.2642	0.9542	0.2495	0.92949	0.258
0.9717	0.2458	0.96473	0.2603	0.9549	0.2497	0.93028	0.2559
0.97223	0.2428	0.96498	0.2627	0.9549	0.2485	0.93126	0.2566
0.97296	0.2357	0.96628	0.2619	0.9552	0.249	0.93223	0.2569
0.97345	0.2407	0.96664	0.2692	0.9562	0.2481	0.93304	0.2552
0.97361	0.2344	0.96688	0.2524	0.9569	0.248	0.93448	0.2583
0.97403	0.2387	0.96694	0.257	0.957	0.2461	0.93472	0.2563
0.9743	0.2407	0.96741	0.2571	0.9578	0.2468	0.93564	0.2568
0.97499	0.2396	0.96822	0.2579	0.9583	0.248	0.93647	0.2578
0.97536	0.2428	0.96882	0.2714	0.9583	0.2496	0.93752	0.2597
0.97565	0.2432	0.96904	0.2764	0.9592	0.25	0.93813	0.2545
0.97569	0.235	0.96943	0.277	0.9594	0.2491	0.93871	0.2563
0.97603	0.2292	0.9695	0.2616	0.9599	0.2472	0.94002	0.2569
0.97681	0.2351	0.97025	0.2677	0.96	0.2453	0.94027	0.2567
0.97702	0.2478	0.97068	0.2602	0.9609	0.2489	0.94093	0.2579
0.97745	0.2365	0.97051	0.2434	0.961	0.2454	0.94187	0.2575
0.9779	0.234	0.97116	0.2619	0.9615	0.242	0.94249	0.2562
0.97777	0.25	0.97147	0.2616	0.9619	0.2433	0.9433	0.2557
0.97792	0.2402	0.97236	0.2589	0.9624	0.2479	0.94379	0.2562
0.97852	0.2298	0.9728	0.2649	0.9628	0.2508	0.94457	0.2609
0.97877	0.2331	0.97288	0.2773	0.9632	0.2477	0.9455	0.257
0.97906	0.2291	0.97286	0.266	0.9636	0.2451	0.94618	0.2569
0.97939	0.2394	0.97308	0.2613	0.9638	0.2461	0.94671	0.2513
0.9797	0.2474	0.97315	0.2739	0.9641	0.2448	0.94732	0.2562
0.97986	0.2388	0.97446	0.265	0.9647	0.2479	0.94797	0.2583
0.98017	0.2316	0.97479	0.278	0.9648	0.2471	0.9483	0.2551
0.9802	0.236	0.97508	0.2671	0.9654	0.2453	0.94914	0.2565
0.98023	0.2238	0.97505	0.2824	0.9655	0.2491	0.94977	0.2538
0.98084	0.2374	0.97522	0.2718	0.9658	0.2465	0.95055	0.2536
0.98109	0.228	0.9761	0.2675	0.9667	0.2481	0.95122	0.26
0.98142	0.2357	0.97561	0.2657	0.9664	0.2457	0.95162	0.2557
0.98194	0.2432	0.97625	0.2697	0.9666	0.2456	0.95232	0.2559
0.9822	0.2439	0.97617	0.2799	0.967	0.2483	0.95284	0.2541
0.982	0.2329	0.97658	0.2719	0.9672	0.2449	0.95306	0.2562
0.98253	0.2453	0.97737	0.2919	0.9679	0.2484	0.95382	0.2553
0.98299	0.2537	0.97762	0.2787	0.968	0.2459	0.95438	0.2586
0.98345	0.2584	0.97812	0.2797	0.9683	0.2442	0.95445	0.2536
0.9836	0.2499	0.9779	0.2819	0.9684	0.2468	0.95524	0.2572
0.98326	0.2445	0.978	0.2758	0.9686	0.2469	0.95564	0.2539
0.98335	0.2429	0.9787	0.2952	0.969	0.2477	0.95618	0.2501
0.98381	0.2562	0.97916	0.2975	0.9695	0.2451	0.95665	0.257
0.98365	0.2378	0.97944	0.2975	0.9696	0.2399	0.95703	0.2528
0.98405	0.241	0.97924	0.3049	0.9697	0.2399	0.95776	0.2561
0.98413	0.25	0.97942	0.2793	0.9703	0.2456	0.95833	0.2578
0.98449	0.2576	0.97976	0.2993	0.9703	0.2422	0.95883	0.26
0.98494	0.2555	0.9799	0.2843	0.9703	0.2437	0.95923	0.2561
0.98531	0.2655	0.98076	0.3061	0.9708	0.2473	0.95956	0.2534
0.98536	0.2451	0.98018	0.3096	0.9711	0.2464	0.95961	0.2515
0.98542	0.2426	0.98057	0.2967	0.9711	0.245	0.96007	0.25
0.98522	0.2628	0.98107	0.3093	0.9714	0.2463	0.96054	0.2504
0.98527	0.2501	0.98123	0.3049	0.9718	0.2489	0.96134	0.2497
0.98533	0.2493	0.98139	0.2944	0.972	0.2479	0.96175	0.2546
0.98553	0.2629	0.98147	0.2921	0.9719	0.2464	0.96221	0.2551
0.98562	0.2361	0.981	0.2955	0.9722	0.245	0.96274	0.2578
0.98558	0.2311	0.9817	0.2901	0.9724	0.2455	0.96299	0.2527
0.98591	0.2346	0.98209	0.2862	0.973	0.2492	0.96351	0.2561
0.98587	0.2426	0.98258	0.3018	0.9727	0.2499	0.96373	0.2516
0.98656	0.2604	0.98201	0.2915	0.973	0.2462	0.96394	0.2539
0.98648	0.2497	0.98171	0.2882	0.9733	0.2432	0.96444	0.2539
0.98648	0.2553	0.98265	0.3103	0.9732	0.2473	0.96446	0.2533
0.98674	0.2393	0.98289	0.2864	0.9735	0.248	0.96513	0.2531
0.98712	0.2571	0.98325	0.3085	0.974	0.2464	0.96542	0.2584
0.98734	0.2647	0.98293	0.2965	0.9745	0.2508	0.96567	0.2569
0.98727	0.2316	0.98296	0.2853	0.9743	0.2499	0.96589	0.2521
0.98739	0.2487	0.98326	0.2893	0.9744	0.2494	0.96619	0.2508
0.98681	0.2221	0.98361	0.3051	0.9749	0.2492	0.96669	0.2542
0.98757	0.2564	0.98374	0.3088	0.9747	0.246	0.96711	0.2578
0.98743	0.2369	0.98335	0.2937	0.9749	0.252	0.96709	0.2514
0.98783	0.23	0.98349	0.3123	0.9749	0.2452	0.96769	0.252
0.98778	0.2277	0.98363	0.2901	0.9749	0.2491	0.96821	0.2521
0.98841	0.2541	0.98402	0.3114	0.9752	0.2503	0.9684	0.254
0.9885	0.2515	0.98411	0.3049	0.9754	0.2478	0.96895	0.2542
0.98852	0.2496	0.98431	0.3031	0.9757	0.245	0.96892	0.2578
0.98847	0.2471	0.98403	0.2946	0.9762	0.2499	0.9694	0.2588
0.98821	0.2323	0.98419	0.2947	0.9758	0.2477	0.96985	0.2572
0.98794	0.2444	0.984	0.2924	0.9762	0.2545	0.96985	0.2571
0.98783	0.2254	0.98501	0.287	0.9764	0.2497	0.9701	0.2548
0.98804	0.2316	0.98508	0.3053	0.9762	0.2487	0.97058	0.2493
0.98812	0.232	0.98491	0.2834	0.9769	0.2488	0.97081	0.257
0.98819	0.2202	0.98477	0.302	0.9765	0.2462	0.97101	0.2531
0.98812	0.2223	0.98538	0.3117	0.9764	0.2402	0.97111	0.2535
0.98849	0.2271	0.98536	0.2982	0.9769	0.2432	0.97128	0.2546
0.98883	0.253	0.98544	0.318	0.9769	0.2489	0.9715	0.251
0.9891	0.2464	0.98528	0.296	0.9769	0.2427	0.97213	0.2624
0.98915	0.2502	0.98569	0.2914	0.9772	0.2449	0.97206	0.2612
0.98961	0.258	0.98577	0.3069	0.9773	0.2458	0.97267	0.2518
0.99021	0.2802	0.98578	0.293	0.9775	0.2475	0.97239	0.2472
0.99033	0.2689	0.98597	0.3008	0.9775	0.2422	0.97277	0.2507
0.99007	0.2569	0.9857	0.2761	0.9776	0.2464	0.97346	0.2638
0.98985	0.236	0.98576	0.2876	0.978	0.246	0.97334	0.2558
0.98967	0.2528	0.98587	0.2843	0.978	0.2499	0.97376	0.2657
0.98934	0.2444	0.98647	0.2965	0.9783	0.2469	0.97377	0.2504
0.98921	0.2367	0.98675	0.2996	0.9784	0.2504	0.97416	0.265
0.98901	0.2444	0.9859	0.279	0.9787	0.247	0.97437	0.2578
0.9894	0.2371	0.98603	0.3064	0.9787	0.2461	0.97453	0.2617
0.98959	0.2357	0.986	0.2806	0.9788	0.2489	0.97449	0.2639
0.98941	0.2335	0.98667	0.2954	0.9788	0.2465	0.97502	0.2647
0.98957	0.2334	0.98623	0.2852	0.9789	0.246	0.9754	0.2632
0.98981	0.2488	0.9868	0.3085	0.9788	0.2506	0.97553	0.2609
0.99003	0.2251	0.98637	0.2867	0.9788	0.247	0.97524	0.2522
0.99041	0.2325	0.98658	0.2891	0.9792	0.2461	0.97572	0.2629
0.99049	0.2488	0.98667	0.276	0.979	0.2503	0.97622	0.2635
0.99064	0.2325	0.98674	0.2941	0.9792	0.246	0.97626	0.2592
0.99093	0.2385	0.98719	0.2904	0.9797	0.2499	0.9762	0.2618
0.99093	0.2454	0.98678	0.2982	0.9794	0.2482	0.97651	0.2576
0.99103	0.2567	0.98655	0.2628	0.9795	0.2472	0.97655	0.2668
0.99064	0.2379	0.98745	0.3328	0.9798	0.2492	0.97692	0.2611
0.99024	0.2324	0.98748	0.2979	0.98	0.2523	0.97718	0.2629
0.99021	0.2134	0.98759	0.3024	0.9793	0.2457	0.97728	0.2556
0.99065	0.24	0.98728	0.2929	0.9799	0.2484	0.97743	0.2615
0.99053	0.234	0.98745	0.2863	0.9798	0.2498	0.97761	0.2637
0.99067	0.2466	0.98789	0.3092	0.9799	0.2473	0.97751	0.2553
0.99051	0.2643	0.98776	0.2818	0.98	0.2524	0.97792	0.2636
0.99064	0.2533	0.98778	0.3117	0.98	0.246	0.97801	0.2683
0.99073	0.2497	0.98782	0.3085	0.9804	0.2466	0.97791	0.255
0.99092	0.2616	0.98776	0.3208	0.9806	0.2527	0.97839	0.2663
0.99078	0.2332	0.98784	0.2899	0.9801	0.245	0.97833	0.2733
0.99093	0.2438	0.9879	0.2898	0.9805	0.2589	0.97877	0.2671
0.9914	0.2579	0.98757	0.2878	0.9806	0.2459	0.97907	0.2729
0.9915	0.2604	0.98742	0.2668	0.9808	0.2516	0.97863	0.2525
0.99155	0.2672	0.98763	0.3032	0.9808	0.2535	0.97893	0.2597
0.9915	0.2344	0.9882	0.3227	0.9807	0.2453	0.97914	0.2652
0.99141	0.2743	0.98788	0.2805	0.9809	0.2506	0.97917	0.2586
0.99149	0.2604	0.98795	0.3014	0.9809	0.2543	0.9797	0.2776
0.99115	0.2437	0.98804	0.3014	0.9809	0.2499	0.97947	0.2679
0.99105	0.2429	0.98757	0.2719	0.9809	0.2441	0.97984	0.2703
0.99115	0.2263	0.98758	0.2779	0.9812	0.2428	0.97982	0.2635
0.99103	0.2352	0.98826	0.3016	0.9811	0.2414	0.98009	0.2751
0.99124	0.2442	0.9881	0.3172	0.9814	0.2537	0.98012	0.2748
0.9913	0.2582	0.98817	0.2947	0.9814	0.2488	0.98034	0.2697
0.99114	0.2413	0.98816	0.2948	0.9816	0.2556	0.98041	0.2695
0.99132	0.2481	0.98862	0.3326	0.9813	0.2502	0.98058	0.2715
0.99155	0.2576	0.9885	0.3234	0.9815	0.2494	0.98074	0.2768

## Sheet: Fig. 2c inset
Dronpa	D5D	D17D	D32D
0.2223	0.1922	0.1979	0.2288
0.2246	0.1955	0.2016	0.2304
0.2245	0.1954	0.2033	0.2303
0.2618	0.1867	0.2	0.1969
0.2628	0.1882	0.201	0.1982
0.2622	0.1889	0.2027	0.2002
0.2597	0.1938	0.2104	0.1988
0.2609	0.1944	0.2121	0.2015
0.2616	0.1975	0.2131	0.2033
0.2404	0.1876	0.2067	0.1819
0.242	0.189	0.2107	0.1837
0.244	0.1908	0.1966	0.1853
0.245	0.1853	0.1988	0.2034
0.2435	0.1873	0.2026	0.2035
0.2454	0.189	0.1946	0.2066
0.2522	0.2102	0.1971	0.2212
0.2522	0.2118	0.1972	0.2223
0.252	0.2132	0.1965	0.2223
0.2481	0.1967	0.1963	0.226
0.2488	0.1986	0.2012	0.2277
0.2489	0.1992	0.2043	0.2284
0.2527	0.2161	0.2036	0.2166
0.2551	0.218	0.2047	0.2191
0.2545	0.217		0.2197
0.2655	0.2084		0.2173
0.2665	0.2128		0.2199
0.2668	0.212		0.2213
0.2579	0.1922		0.2196
0.2577	0.193		0.2203
0.258	0.1938		0.2228
	0.1631		0.2227
	0.1649		0.2245
	0.1662		0.2251
Anova: Single Factor
SUMMARY
Groups	Count	Sum	Average	Variance			Mean	sd	sem
Dronpa	30	7.5376	0.251253	0.000143085			0.251253	0.0119618	0.00218392
D5D	33	6.4488	0.195418	0.000198394			0.195418	0.0140852	0.00245193
D17D	23	4.653	0.202304	2.88941e-05			0.202304	0.00537532	0.00112083
D32D	33	7.0496	0.213624	0.000199482			0.213624	0.0141238	0.00245864
ANOVA
Source of Variation	SS	df	MS	F	P-value	F crit
Between Groups	0.0557616	3	0.0185872	122.025	1.37994e-35	2.6835
Within Groups	0.0175172	115	0.000152323
Total	0.0732787	118
						critical q
Tukey-Kramer	Difference	n (Group 1)	n (Group 2)	SE	q	3.74
Dronpa-D5D	0.0558352	30	33	0.00220151	25.3622	TRUE
Dronpa-D17D	0.048949	30	23	0.0024187	20.2378	TRUE
Dronpa-D32D	0.0376291	30	33	0.00220151	17.0924	TRUE
D5D-D17D	0.00688617	33	23	0.00237051	2.90494	TRUE
D5D-D32D	0.0182061	33	33	0.00214845	8.47403	TRUE
D17D-D32D	0.0113199	23	33	0.00237051	4.77531	TRUE
					Cohen's d
					Dronpa-D5D	4.52402
					Dronpa-D17D	3.96607
					Dronpa-D32D	3.04888
					D5D-D17D	0.557949
					D5D-D32D	1.47514
					D17D-D32D	0.91719

## Sheet: Fig. 2d
delta r													drFRET
Dronpa	D5D	D17D	D32D										Dronpa	D5D	D17D	D32D
0.007101	0.055	0.05353	0.02641										0.0198034	0.135767	0.13215	0.0672889
0.006455	0.0549	0.0572	0.02363										0.018077	0.135343	0.138796	0.060581
0.005107	0.05336	0.05658	0.0265										0.0145159	0.131825	0.136501	0.0671964
0.003691	0.08863	0.05477	0.03949										0.00936173	0.201305	0.134214	0.103399
0.002706	0.08901	0.05723	0.04362										0.00709795	0.200618	0.138632	0.111922
0.002736	0.08643	0.05943	0.04755										0.0068453	0.196045	0.142678	0.120525
-0.003315	0.08742	0.04787	0.03441										-0.0086659	0.195757	0.117852	0.0911714
-0.004424	0.08637	0.0489	0.03915										-0.0115711	0.19347	0.119361	0.101414
-0.007159	0.08417	0.05102	0.04161										-0.019106	0.18862	0.123348	0.106881
0.009056	0.09444	0.03084	0.03878										0.0240261	0.209962	0.0805267	0.105617
0.007995	0.09172	0.04031	0.04229										0.0211971	0.203952	0.101262	0.113569
0.008205	0.09191	0.04593	0.04447										0.0216927	0.20422	0.11717	0.117824
0.002888	0.09584	0.05332	0.03158										0.00783803	0.212418	0.131783	0.0828813
0.003461	0.09216	0.05506	0.03504										0.00916601	0.205312	0.13474	0.0912248
0.003652	0.0928	0.03859	0.03519										0.00995743	0.206246	0.101038	0.0915148
-0.001155	0.06874	0.04795	0.04686										-0.00290649	0.157711	0.120798	0.113036
-0.0003623	0.06793	0.0362	0.04604										-0.000790377	0.155625	0.0955159	0.110931
0.00121	0.06945	0.04509	0.0448										0.00314782	0.157904	0.115491	0.108294
0.001753	0.06272	0.03354	0.04037										0.00451468	0.149845	0.0891929	0.0976065
0.002759	0.06342	0.04457	0.03758										0.00714572	0.151368	0.112624	0.0915585
0.001192	0.06617	0.05104	0.03705										0.00318556	0.155571	0.125457	0.090118
0.006916	0.05326	0.04082	0.04541										0.0178406	0.12681	0.103952	0.111072
0.006543	0.05301	0.0457	0.04634										0.0168237	0.125843	0.11431	0.112541
0.005834	0.05936		0.04746										0.0152865	0.138357		0.114565
0.003633	0.0666		0.0469										0.00908398	0.153039		0.113279
0.003839	0.06647		0.04738										0.00956653	0.151717		0.113712
0.004517	0.07061		0.04773										0.0112929	0.159342		0.114345
0.006658	0.08992		0.04982										0.0169038	0.200158		0.119248
0.006787	0.08984		0.05263										0.0174072	0.199739		0.124569
0.00692	0.08851		0.05247										0.017629	0.197207		0.123822
	0.09069		0.03819											0.215147		0.0945057
	0.09163		0.03951											0.21575		0.0969277
	0.0901		0.04106											0.212117		0.0999173
Anova: Single Factor													Anova: Single Factor
SUMMARY													SUMMARY
Groups	Count	Sum	Average	Variance			Mean	sd	sem				Groups	Count	Sum	Average	Variance			Mean	sd	sem
Dronpa	30	0.105199	0.00350662	1.49229e-05			0.00350662	0.00386302	0.000705288				Dronpa	30	0.276367	0.00921223	0.000104174			0.00921223	0.0102065	0.00186345
D5D	33	2.55259	0.0773512	0.000224423			0.0773512	0.0149808	0.00260782				D5D	33	5.84411	0.177094	0.000939493			0.177094	0.0306511	0.00533568
D17D	23	1.09549	0.04763	6.43881e-05			0.04763	0.00802422	0.00167317				D17D	23	2.72739	0.118582	0.000290147			0.118582	0.0170337	0.00355177
D32D	33	1.35732	0.0411309	5.2103e-05			0.0411309	0.00721824	0.00125653				D32D	33	3.38306	0.102517	0.000260776			0.102517	0.0161486	0.00281111
ANOVA													ANOVA
Source of Variation	SS	df	MS	F	P-value	F crit							Source of Variation	SS	df	MS	F	P-value	F crit
Between Groups	0.08634	3	0.02878	309.371	7.01867e-55	2.6835							Between Groups	0.450639	3	0.150213	361.294	2.36641e-58	2.6835
Within Groups	0.0106981	115	9.30274e-05										Within Groups	0.0478129	115	0.000415764
Total	0.0970381	118											Total	0.498452	118
						critical q													critical q
Tukey-Kramer	Difference	n (Group 1)	n (Group 2)	SE	q	3.4							Tukey-Kramer	Difference	n (Group 1)	n (Group 2)	SE	q	3.4
Dronpa-D5D	0.0738446	30	33	0.00172045	42.9216	TRUE							Dronpa-D5D	0.167882	30	33	0.00172045	97.58	TRUE
Dronpa-D17D	0.0441234	30	23	0.00189018	23.3434	TRUE							Dronpa-D17D	0.10937	30	23	0.00189018	57.8622	TRUE
Dronpa-D32D	0.0376243	30	33	0.00172045	21.8688	TRUE							Dronpa-D32D	0.0933047	30	33	0.00172045	54.2326	TRUE
D5D-D17D	0.0297212	33	23	0.00185252	16.0436	TRUE							D5D-D17D	0.0585119	33	23	0.00185252	31.585	TRUE
D5D-D32D	0.0362203	33	33	0.00167899	21.5727	TRUE							D5D-D32D	0.0745772	33	33	0.00167899	44.4179	TRUE
D17D-D32D	0.00649909	23	33	0.00185252	3.50824	TRUE							D17D-D32D	0.0160654	23	33	0.00185252	8.67216	TRUE
					Cohen's d													Cohen's d
					Dronpa-D5D	7.6562												Dronpa-D5D	8.23342
					Dronpa-D17D	4.57471												Dronpa-D17D	5.36383
					Dronpa-D32D	3.90088												Dronpa-D32D	4.57594
					D5D-D17D	3.08149												D5D-D17D	2.86959
					D5D-D32D	3.75532												D5D-D32D	3.65749
					D17D-D32D	0.673825												D17D-D32D	0.787893

## Sheet: Fig. 3a
Fluorophore photoswitched (normalized)	D	Fluorophore photoswitched (normalized)	D2	Fluorophore photoswitched (normalized)	D3	Fluorophore photoswitched (normalized)	D4	Fluorophore photoswitched (normalized)	D5
0	0.2597	0.001	0.1828	0	0.1744	0.0006	0.1613	0.0227	0.1381
0.03391	0.2594	0.0256	0.1821	0.021	0.1749	0.0115	0.1628	0.0505	0.1414
0.04086	0.2596	0.0379	0.1838	0.0409	0.178	0.0451	0.1628	0.07	0.1431
0.08113	0.2581	0.0719	0.1881	0.075	0.177	0.0643	0.1656	0.0813	0.1451
0.09622	0.2597	0.0936	0.1882	0.0938	0.1813	0.0871	0.1687	0.1009	0.1474
0.1218	0.2591	0.1087	0.1895	0.1047	0.1797	0.1019	0.17	0.122	0.1513
0.1307	0.2598	0.1245	0.1916	0.1236	0.1821	0.1136	0.1703	0.1421	0.1519
0.1553	0.2584	0.1533	0.1903	0.1573	0.1825	0.1437	0.1708	0.1542	0.1551
0.1756	0.2596	0.1661	0.1918	0.1605	0.1876	0.1552	0.1719	0.1717	0.156
0.1921	0.2599	0.176	0.1934	0.1759	0.1868	0.1768	0.1734	0.1905	0.1585
0.2033	0.2587	0.1864	0.1977	0.2024	0.189	0.1942	0.176	0.2035	0.1594
0.2301	0.2597	0.2243	0.1959	0.2276	0.1896	0.2159	0.1757	0.2233	0.1619
0.2505	0.2603	0.2319	0.1967	0.2269	0.1927	0.2383	0.1794	0.2355	0.1646
0.266	0.2599	0.2512	0.1973	0.2444	0.1933	0.2567	0.1793	0.2521	0.1661
0.2771	0.2606	0.2659	0.2	0.2641	0.1943	0.2647	0.1826	0.2607	0.1688
0.2896	0.2599	0.2847	0.201	0.2823	0.1952	0.2757	0.1809	0.2743	0.1693
0.3199	0.2587	0.3004	0.2002	0.2887	0.1976	0.2837	0.1829	0.2858	0.1724
0.3206	0.2601	0.308	0.2017	0.304	0.2008	0.3112	0.1832	0.306	0.1745
0.3324	0.2605	0.3311	0.2021	0.3229	0.2003	0.3267	0.184	0.3149	0.1757
0.3516	0.2599	0.3473	0.2046	0.3396	0.2012	0.3286	0.1866	0.331	0.179
0.3772	0.2606	0.3693	0.2089	0.3539	0.205	0.3478	0.1877	0.3437	0.1799
0.3893	0.2618	0.3668	0.2062	0.3596	0.2041	0.3611	0.1896	0.353	0.18
0.3935	0.2604	0.3835	0.2092	0.3785	0.2059	0.3755	0.1895	0.3705	0.1826
0.4068	0.261	0.3986	0.2083	0.3987	0.2039	0.3904	0.192	0.3773	0.1836
0.4292	0.2598	0.4136	0.21	0.4064	0.2086	0.3974	0.1925	0.3934	0.1852
0.4361	0.2617	0.4319	0.2103	0.4119	0.2071	0.4148	0.1921	0.4043	0.1868
0.4416	0.2603	0.4319	0.211	0.4296	0.2097	0.4262	0.1959	0.4145	0.1889
0.454	0.261	0.4517	0.2095	0.4438	0.2086	0.4386	0.1916	0.4245	0.1892
0.472	0.2591	0.4576	0.2133	0.4512	0.2101	0.4463	0.1954	0.4384	0.1918
0.485	0.2613	0.4751	0.2138	0.4551	0.2082	0.4553	0.1981	0.4492	0.1943
0.4938	0.2593	0.4857	0.2142	0.4766	0.2159	0.4643	0.1989	0.456	0.1938
0.5006	0.2609	0.4933	0.2098	0.4848	0.213	0.4756	0.1983	0.4695	0.1959
0.5182	0.2592	0.5002	0.2163	0.4923	0.2177	0.4926	0.2002	0.4748	0.1966
0.5314	0.2607	0.5141	0.2193	0.5055	0.2156	0.5041	0.1976	0.4883	0.1975
0.5406	0.2593	0.527	0.2175	0.5156	0.2186	0.5152	0.2021	0.4989	0.1996
0.5412	0.2613	0.5402	0.2199	0.5303	0.2174	0.5213	0.2015	0.5073	0.2008
0.5571	0.2597	0.549	0.2196	0.5353	0.2207	0.5321	0.2047	0.5179	0.1994
0.5694	0.2607	0.5573	0.2173	0.5459	0.2179	0.5394	0.2023	0.523	0.2033
0.5789	0.2592	0.5619	0.2211	0.5551	0.223	0.5481	0.2031	0.5295	0.2029
0.5792	0.262	0.5751	0.2234	0.5689	0.2219	0.561	0.2067	0.5466	0.2043
0.5944	0.2604	0.5846	0.2201	0.576	0.2249	0.5677	0.2081	0.5535	0.2048
0.6046	0.2597	0.5864	0.2234	0.5808	0.2253	0.5759	0.2091	0.5589	0.2061
0.6117	0.2601	0.5968	0.2253	0.5923	0.2294	0.5845	0.208	0.5651	0.2071
0.6157	0.2611	0.6123	0.2256	0.6029	0.2256	0.5957	0.2079	0.5729	0.2078
0.6243	0.2582	0.6211	0.2255	0.6099	0.2285	0.6064	0.212	0.5856	0.2085
0.6342	0.2594	0.6206	0.2238	0.6147	0.228	0.607	0.2104	0.593	0.2085
0.6462	0.2593	0.6319	0.2258	0.6249	0.2286	0.62	0.2146	0.5989	0.2103
0.6477	0.2607	0.6421	0.2257	0.6325	0.2281	0.6299	0.2125	0.607	0.2121
0.6607	0.2598	0.6517	0.228	0.6413	0.2318	0.6272	0.216	0.6125	0.2109
0.6659	0.2609	0.657	0.2303	0.6457	0.2314	0.6397	0.2165	0.6183	0.2143
0.676	0.2575	0.6609	0.229	0.6555	0.2345	0.6491	0.2165	0.6289	0.2138
0.6777	0.2601	0.6735	0.2272	0.6607	0.2327	0.6559	0.2161	0.6331	0.2141
0.6882	0.2579	0.6793	0.2249	0.6712	0.2311	0.6647	0.2168	0.641	0.2143
0.6973	0.2614	0.6857	0.2279	0.6747	0.2351	0.6728	0.2163	0.6481	0.2173
0.7004	0.2574	0.6935	0.2339	0.6823	0.2336	0.6822	0.217	0.6531	0.2158
0.7035	0.2588	0.698	0.2293	0.6868	0.2333	0.6874	0.221	0.6583	0.2177
0.713	0.2591	0.703	0.2297	0.6958	0.2325	0.6924	0.2196	0.6647	0.219
0.719	0.259	0.7102	0.2307	0.7016	0.2342	0.698	0.2213	0.6713	0.2207
0.7246	0.2581	0.7175	0.2277	0.7056	0.2343	0.7027	0.2189	0.6768	0.2208
0.7304	0.2591	0.7226	0.2316	0.7089	0.2349	0.7131	0.221	0.6821	0.2202
0.7351	0.2605	0.7317	0.2312	0.7213	0.2364	0.7132	0.2238	0.6907	0.2198
0.745	0.2586	0.7317	0.2283	0.724	0.2382	0.7176	0.2198	0.695	0.222
0.7461	0.2585	0.7415	0.2306	0.7264	0.2344	0.7237	0.2253	0.7026	0.221
0.751	0.2606	0.7438	0.2339	0.7329	0.2366	0.7286	0.2271	0.7057	0.2219
0.7561	0.2584	0.7534	0.2323	0.739	0.2351	0.7348	0.2262	0.7124	0.2231
0.7662	0.2582	0.7558	0.2335	0.7414	0.2354	0.7419	0.2238	0.7162	0.2259
0.7662	0.259	0.7595	0.2336	0.7467	0.2348	0.7483	0.2261	0.7202	0.2249
0.7715	0.2586	0.7623	0.2366	0.7511	0.2349	0.7505	0.2277	0.7271	0.2245
0.7758	0.2571	0.7693	0.2339	0.7584	0.2373	0.7551	0.2285	0.7306	0.2251
0.7835	0.256	0.7748	0.234	0.7596	0.2404	0.7644	0.2293	0.7346	0.2254
0.7881	0.2586	0.7786	0.2313	0.7637	0.2364	0.7656	0.2274	0.7396	0.2245
0.7903	0.2617	0.7823	0.2301	0.768	0.2375	0.7712	0.2281	0.7424	0.2269
0.7938	0.2588	0.7877	0.2333	0.7755	0.2352	0.7767	0.2307	0.748	0.2265
0.8015	0.2564	0.7924	0.2356	0.7799	0.2389	0.7802	0.2326	0.7552	0.2293
0.8029	0.2557	0.7968	0.231	0.7834	0.238	0.7845	0.2319	0.7568	0.2275
0.806	0.2549	0.7961	0.2383	0.789	0.2395	0.7906	0.2315	0.7609	0.2279
0.8093	0.2565	0.8035	0.2319	0.7928	0.2341	0.7961	0.229	0.7683	0.2304
0.817	0.2562	0.8096	0.2346	0.7956	0.2414	0.7949	0.235	0.7677	0.2309
0.8174	0.2572	0.8107	0.2384	0.7973	0.2387	0.7992	0.2303	0.7711	0.2327
0.8221	0.2603	0.8172	0.2341	0.8044	0.2368	0.804	0.2329	0.7749	0.2312
0.8264	0.2587	0.82	0.2399	0.8099	0.2425	0.8079	0.2315	0.7809	0.234
0.8332	0.2559	0.8265	0.2325	0.8108	0.2421	0.8123	0.233	0.783	0.2308
0.8333	0.2574	0.828	0.2369	0.8139	0.24	0.8165	0.2298	0.7862	0.2308
0.8377	0.2569	0.8291	0.2346	0.8185	0.2395	0.8203	0.2348	0.789	0.2315
0.8403	0.2559	0.8352	0.2334	0.8215	0.2402	0.8222	0.2365	0.7926	0.2319
0.8449	0.2587	0.8379	0.2325	0.8264	0.2412	0.8264	0.2345	0.7978	0.2334
0.8478	0.2587	0.8447	0.2342	0.8272	0.2414	0.831	0.2344	0.7992	0.2335
0.8509	0.2592	0.8452	0.2348	0.8308	0.241	0.8346	0.234	0.8028	0.2315
0.8514	0.2585	0.8491	0.237	0.835	0.2352	0.8377	0.2347	0.8061	0.2322
0.8578	0.2602	0.8496	0.2326	0.8381	0.2403	0.8408	0.2366	0.8083	0.2324
0.8583	0.2521	0.8532	0.2321	0.841	0.2373	0.8447	0.2373	0.8133	0.234
0.8627	0.2533	0.8559	0.2282	0.8463	0.2442	0.8465	0.2374	0.8162	0.236
0.8631	0.2584	0.8611	0.2289	0.8501	0.2371	0.8491	0.2359	0.8191	0.2366
0.8685	0.2585	0.8625	0.2289	0.8505	0.2428	0.8527	0.235	0.8203	0.2376
0.8704	0.2615	0.8637	0.2322	0.8529	0.2404	0.8553	0.2321	0.8226	0.2352
0.8735	0.2539	0.8668	0.2318	0.8564	0.2444	0.8575	0.238	0.8281	0.2355
0.874	0.2604	0.8739	0.2392	0.8597	0.24	0.8598	0.2341	0.8306	0.2377
0.8779	0.2596	0.8745	0.24	0.8613	0.2402	0.8642	0.2348	0.8325	0.2383
0.8798	0.2564	0.8766	0.2366	0.8632	0.2452	0.8647	0.2375	0.8347	0.2353
0.8823	0.2556	0.879	0.2359	0.8658	0.2468	0.8661	0.2335	0.8376	0.2392
0.8838	0.2588	0.8797	0.2395	0.8694	0.2493	0.8697	0.237	0.8395	0.2385
0.8883	0.2617	0.8834	0.2342	0.8722	0.25	0.8738	0.2447	0.8425	0.2382
0.8886	0.2528	0.8848	0.2438	0.8723	0.2423	0.8758	0.2385	0.8446	0.2372
0.8912	0.2545	0.8877	0.2381	0.8746	0.2467	0.8785	0.2389	0.8455	0.2382
0.8926	0.2567	0.8885	0.2391	0.8769	0.2389	0.8809	0.2367	0.8497	0.2376
0.895	0.2554	0.8923	0.2406	0.8813	0.247	0.8812	0.2393	0.8496	0.2362
0.8983	0.2598	0.8938	0.2427	0.882	0.2419	0.885	0.2397	0.8543	0.2381
0.9005	0.2594	0.8951	0.2396	0.8846	0.2495	0.8874	0.238	0.855	0.2376
0.9019	0.2569	0.8988	0.2396	0.8862	0.2381	0.8888	0.2409	0.8583	0.2368
0.9037	0.2552	0.90108	0.2375	0.8898	0.2417	0.89	0.2426	0.8607	0.2372
0.905	0.2573	0.90187	0.2294	0.8889	0.2392	0.8935	0.2439	0.861	0.2353
0.9072	0.2539	0.90317	0.2349	0.8927	0.2425	0.8951	0.2392	0.8647	0.2396
0.9091	0.2562	0.90502	0.2304	0.8949	0.238	0.8981	0.2433	0.8658	0.2373
0.9104	0.2514	0.90797	0.2346	0.8982	0.2428	0.8989	0.2338	0.8672	0.2406
0.9132	0.2553	0.90903	0.2343	0.8977	0.2399	0.90212	0.239	0.8695	0.2385
0.9151	0.2573	0.91168	0.2391	0.90094	0.2469	0.90307	0.2472	0.8709	0.2385
0.9158	0.26	0.9103	0.2347	0.90182	0.2451	0.90475	0.2422	0.8742	0.243
0.9179	0.2561	0.91394	0.2391	0.90343	0.2415	0.90534	0.2418	0.8751	0.236
0.9191	0.2531	0.91523	0.2365	0.9047	0.2397	0.90829	0.2407	0.8773	0.2377
0.9214	0.2528	0.91575	0.2327	0.90664	0.243	0.91031	0.244	0.8792	0.2362
0.9222	0.2536	0.91881	0.2373	0.90694	0.2397	0.91252	0.2415	0.8821	0.2398
0.9245	0.2561	0.92075	0.2326	0.91091	0.2383	0.91396	0.239	0.8822	0.2403
0.9266	0.2552	0.9219	0.2366	0.91261	0.2362	0.91453	0.2426	0.8841	0.2359
0.9272	0.2552	0.92221	0.233	0.91467	0.2407	0.91505	0.237	0.8878	0.2418
0.9276	0.2574	0.92506	0.2374	0.91505	0.2422	0.91736	0.2405	0.8891	0.2394
0.9301	0.2619	0.92516	0.2308	0.91673	0.2367	0.9179	0.2317	0.8902	0.2376
0.931	0.2566	0.92766	0.2377	0.9178	0.2347	0.92011	0.2469	0.8908	0.2395
0.9321	0.2556	0.9294	0.2396	0.91905	0.2372	0.91994	0.2364	0.8931	0.2379
0.9334	0.2552	0.9299	0.2337	0.91957	0.2367	0.92192	0.2367	0.8948	0.2364
0.9329	0.2501	0.93047	0.2311	0.92147	0.2319	0.92486	0.2414	0.8959	0.2386
0.935	0.2537	0.93264	0.2253	0.92295	0.2331	0.92476	0.2436	0.8963	0.2386
0.9375	0.2456	0.93412	0.2326	0.9242	0.2425	0.92687	0.2453	0.8982	0.2406
0.9387	0.2486	0.93593	0.2351	0.92565	0.2298	0.92706	0.2417	0.8994	0.24
0.9395	0.2507	0.93549	0.231	0.92668	0.2243	0.92858	0.2388	0.9021	0.2399
0.9414	0.2551	0.93616	0.2244	0.92837	0.2455	0.93022	0.2395	0.90215	0.2366
0.9411	0.2513	0.93737	0.2357	0.93004	0.2448	0.9317	0.2397	0.90352	0.2407
0.9422	0.2494	0.93809	0.2287	0.93058	0.2363	0.93232	0.2409	0.90442	0.243
0.9427	0.2509	0.93964	0.217	0.93119	0.224	0.93448	0.2448	0.90591	0.2416
0.9454	0.2555	0.94103	0.2351	0.93226	0.2315	0.93452	0.2483	0.90664	0.2343
0.946	0.2532	0.94291	0.2345	0.93231	0.2245	0.93648	0.2544	0.90751	0.2344
0.9467	0.2495	0.94413	0.2354	0.93376	0.2264	0.93719	0.2429	0.90933	0.2369
0.9473	0.2578	0.94472	0.2367	0.93592	0.2355	0.93918	0.2483	0.90952	0.2375
0.9495	0.2555	0.94509	0.2392	0.9374	0.249	0.93888	0.2394	0.91124	0.2382
0.9499	0.257	0.94563	0.2304	0.93789	0.2315	0.94042	0.2523	0.91132	0.2328
0.9513	0.2595	0.94708	0.2387	0.93801	0.2316	0.94214	0.2516	0.91292	0.2399
0.9513	0.2707	0.94735	0.2218	0.93868	0.2223	0.94284	0.2551	0.9132	0.2332
0.9527	0.2605	0.94828	0.2243	0.9396	0.2294	0.94469	0.2523	0.91482	0.2381
0.9535	0.2618	0.94916	0.2276	0.94066	0.2277	0.94647	0.2647	0.91591	0.2373
0.9542	0.2596	0.95032	0.2111	0.94254	0.2246	0.9457	0.2498	0.91606	0.2402
0.9549	0.2666	0.95134	0.2263	0.94287	0.2253	0.94539	0.2473	0.91788	0.2381
0.9554	0.2546	0.95244	0.228	0.94424	0.2412	0.94727	0.2523	0.9191	0.241
0.9555	0.2553	0.95345	0.2403	0.94394	0.226	0.94748	0.2477	0.9196	0.2374
0.9563	0.2532	0.95413	0.2378	0.94559	0.2359	0.94818	0.2486	0.92009	0.2385
0.9568	0.2549	0.95441	0.2188	0.94632	0.235	0.94944	0.2501	0.92085	0.238
0.959	0.2613	0.95475	0.2231	0.94756	0.2305	0.95027	0.2521	0.9218	0.2378
0.9599	0.2642	0.95518	0.2175	0.94763	0.2327	0.95038	0.2535	0.92245	0.238
0.9604	0.26	0.95624	0.2324	0.94819	0.2338	0.95225	0.2529	0.92412	0.2409
0.961	0.2623	0.95784	0.2368	0.94991	0.2219	0.95283	0.2554	0.92458	0.2404
0.9605	0.2496	0.95878	0.2352	0.95013	0.2255	0.95322	0.2449	0.9259	0.2392
0.9616	0.2479	0.95811	0.2379	0.95135	0.2361	0.95386	0.2582	0.92538	0.2416
0.9623	0.2458	0.95864	0.2237	0.95272	0.2467	0.95453	0.2507	0.92601	0.2356
0.9631	0.2511	0.95987	0.2176	0.95283	0.2325	0.95553	0.2511	0.92745	0.2409
0.964	0.2433	0.96004	0.2355	0.95269	0.2273	0.95602	0.2542	0.92853	0.2372
0.9651	0.266	0.96188	0.2274	0.95309	0.2296	0.95608	0.2491	0.92892	0.2387
0.9656	0.2613	0.96241	0.2356	0.95559	0.2306	0.95717	0.2489	0.92917	0.2384
0.9654	0.2689	0.96191	0.2295	0.95578	0.226	0.95782	0.2575	0.92977	0.2303
0.9656	0.2577	0.96249	0.2418	0.95651	0.2449	0.95714	0.2364	0.93108	0.2405
0.9674	0.2547	0.96304	0.2281	0.95746	0.2472	0.9589	0.2506	0.93197	0.2319
0.9686	0.2759	0.96478	0.2463	0.95753	0.2274	0.9598	0.2475	0.9325	0.2409
0.9689	0.2848	0.9656	0.2668	0.95827	0.2254	0.96057	0.2757	0.93271	0.2322
0.969	0.275	0.9652	0.253	0.95904	0.2378	0.96071	0.258	0.93311	0.2373
0.9692	0.2606	0.96566	0.2417	0.95973	0.2316	0.96107	0.2479	0.93414	0.2333
0.97	0.2725	0.9673	0.2556	0.9602	0.2234	0.96256	0.268	0.93508	0.2397
0.9702	0.2636	0.96699	0.232	0.96008	0.2169	0.96214	0.2692	0.93601	0.2403
0.9708	0.2693	0.96702	0.2285	0.96155	0.2364	0.96338	0.2712	0.93616	0.2411
0.9724	0.2787	0.96809	0.2453	0.96169	0.2294	0.96418	0.2707	0.93712	0.2432
0.9719	0.2603	0.96881	0.2366	0.96097	0.1971	0.96409	0.2689	0.93625	0.2339
0.972	0.2801	0.96906	0.1967	0.96343	0.2424	0.96515	0.2659	0.93746	0.237
0.9722	0.2713	0.97041	0.2421	0.9639	0.2433	0.96493	0.2732	0.93768	0.234
0.9732	0.2811	0.9704	0.2394	0.96358	0.2227	0.96636	0.2727	0.93902	0.2337
0.9741	0.277	0.97057	0.2287	0.96542	0.2521	0.96667	0.2818	0.93962	0.2349
0.9741	0.2817	0.97038	0.2376	0.96481	0.2472	0.96685	0.2756	0.93902	0.2387
0.9744	0.2761	0.97206	0.2339	0.96497	0.2359	0.96711	0.263	0.94036	0.2366
0.9748	0.2703	0.97177	0.2255	0.96584	0.2369	0.96704	0.2601	0.94061	0.233
0.9758	0.2936	0.97317	0.2449	0.96686	0.2627	0.96827	0.2732	0.9417	0.236
0.9763	0.2681	0.9728	0.2363	0.96654	0.2377	0.96899	0.2691	0.94143	0.2333
0.9761	0.2852	0.97304	0.2309	0.96804	0.2662	0.96908	0.2735	0.94284	0.2338
0.9768	0.2781	0.97414	0.2516	0.96799	0.2294	0.97059	0.2885	0.94283	0.2352
0.9761	0.2642	0.97467	0.2421	0.96772	0.2299	0.96986	0.2711	0.94251	0.2319
0.9775	0.2937	0.97496	0.2528	0.96916	0.2316	0.97024	0.2559	0.94396	0.233
0.9772	0.2982	0.97619	0.2598	0.96968	0.2409	0.97103	0.2858	0.94419	0.2337
0.9785	0.3133	0.97532	0.2499	0.97022	0.2464	0.97159	0.278	0.94417	0.2305
0.9784	0.2942	0.9757	0.2346	0.96974	0.2294	0.97153	0.2766	0.94482	0.2324
0.9794	0.3036	0.97541	0.2359	0.97043	0.2447	0.97152	0.2628	0.94517	0.2312
0.9797	0.2876	0.97701	0.2469	0.97118	0.2222	0.97275	0.2693	0.94649	0.2337
0.9804	0.305	0.97704	0.2599	0.97175	0.261	0.9721	0.2657	0.94641	0.2341
0.9809	0.3248	0.97674	0.236	0.97124	0.2363	0.97355	0.2699	0.94658	0.2354
0.9799	0.3009	0.97765	0.261	0.97195	0.2421	0.97374	0.2733	0.94728	0.2336
0.9794	0.2487	0.97776	0.2547	0.97228	0.2344	0.97482	0.2985	0.94701	0.231
0.9796	0.2694	0.97777	0.2339	0.97312	0.2557	0.97477	0.2675	0.94799	0.2339
0.9807	0.2726	0.97812	0.2232	0.9735	0.2511	0.97455	0.265	0.94822	0.2312
0.9801	0.2663	0.97853	0.2291	0.9725	0.2181	0.97434	0.2696	0.94898	0.2361
0.9812	0.2945	0.97919	0.2433	0.97327	0.2373	0.97517	0.2684	0.94882	0.2435
0.9814	0.2843	0.97948	0.2753	0.97357	0.2207	0.97532	0.272	0.94943	0.2381
0.9826	0.3077	0.97892	0.231	0.97407	0.251	0.97547	0.266	0.94928	0.2306
0.9832	0.3234	0.97885	0.2343	0.97391	0.2321	0.97579	0.2741	0.95051	0.2292
0.9829	0.2948	0.97996	0.2555	0.97407	0.2357	0.97703	0.3043	0.95049	0.234
0.9837	0.3257	0.98037	0.2824	0.97441	0.2314	0.9763	0.2762	0.95034	0.2319
0.9835	0.2599	0.98046	0.2577	0.97522	0.2156	0.97679	0.281	0.95149	0.2367
0.9833	0.3087	0.98064	0.2776	0.97561	0.2107	0.9776	0.2904	0.95128	0.2326
0.9831	0.2843	0.98071	0.239	0.97606	0.2235	0.97667	0.258	0.95208	0.2268
0.9833	0.2949	0.98127	0.2755	0.97588	0.2214	0.97787	0.2561	0.95219	0.2285
0.9834	0.2936	0.98198	0.2685	0.97536	0.1883	0.9779	0.2711	0.95247	0.2342
0.9843	0.312	0.98188	0.2822	0.9768	0.2229	0.97749	0.2583	0.9526	0.2241
0.9841	0.2843	0.98179	0.2451	0.97663	0.21	0.97927	0.3029	0.95331	0.2331
0.9844	0.2919	0.98166	0.2473	0.97687	0.2003	0.97882	0.2801	0.95289	0.2279
0.9851	0.3167	0.9821	0.2603	0.97702	0.2229	0.97882	0.3069	0.95348	0.2274
0.9851	0.2953	0.98235	0.27	0.97723	0.2247	0.97978	0.2977	0.95346	0.2258
0.9853	0.2948	0.98276	0.2622	0.97784	0.1931	0.98004	0.2828	0.95398	0.2337
0.9859	0.3257	0.9832	0.2806	0.9776	0.1944	0.97975	0.3004	0.95472	0.2368
0.9864	0.3486	0.98123	0.221	0.97848	0.2251	0.97987	0.2907	0.95505	0.2318
0.9856	0.3295	0.98277	0.2198	0.97879	0.2084	0.98001	0.2811	0.95468	0.2263
0.9853	0.3122	0.9825	0.2265	0.97894	0.1956	0.98036	0.2836	0.95545	0.2378
0.9852	0.2831	0.98308	0.2474	0.97897	0.2184	0.97951	0.2395	0.95554	0.2318
0.9864	0.2809	0.98377	0.273	0.97978	0.2401	0.98035	0.2678	0.95563	0.2291
0.9867	0.3092	0.98315	0.2231	0.97929	0.2249	0.98045	0.2748	0.95623	0.2306
0.987	0.3209	0.98413	0.2827	0.97937	0.236	0.98124	0.2864	0.9564	0.2268
0.9861	0.2975	0.9843	0.2385	0.97913	0.2373	0.98172	0.2664	0.95665	0.221
0.9848	0.252	0.98339	0.2468	0.97873	0.1917	0.9819	0.258	0.95775	0.2375
0.9859	0.2732	0.98448	0.2369	0.98004	0.1928	0.98145	0.2699	0.95738	0.2341
0.9861	0.2637	0.98374	0.2576	0.98	0.2093	0.98093	0.2598	0.95729	0.2245
0.9873	0.2943	0.98345	0.2486	0.98052	0.2278	0.98245	0.2884	0.95735	0.2247
0.9875	0.3275	0.98492	0.2593	0.9803	0.1854	0.9812	0.26	0.95759	0.2265
0.9881	0.2986	0.98477	0.2503	0.98057	0.2125	0.98211	0.3014	0.95813	0.2314
0.9873	0.2973	0.98473	0.2819	0.98049	0.2014	0.98212	0.2685	0.95816	0.2319
0.9873	0.2914	0.98448	0.2422	0.98194	0.2469	0.98279	0.2689	0.95873	0.2303
0.9871	0.3122	0.98583	0.2425	0.98093	0.1876	0.98206	0.2706	0.95877	0.2269
0.9882	0.2925	0.98593	0.2533	0.98152	0.184	0.98232	0.2414	0.95877	0.2355
0.9885	0.3343	0.98518	0.2175	0.98211	0.2309	0.98246	0.273	0.95908	0.2336
0.9885	0.2985	0.9857	0.2199	0.98236	0.2033	0.98275	0.2707	0.95896	0.233
0.9883	0.3041	0.98676	0.2918	0.98192	0.1852	0.98335	0.2888	0.95962	0.2243
0.9884	0.3101	0.986	0.2738	0.9822	0.2037	0.98392	0.2965	0.9599	0.2301
0.9883	0.2902	0.98568	0.2452	0.98228	0.1808	0.98395	0.2722	0.96021	0.2293
0.9882	0.2976	0.98569	0.255	0.98225	0.1646	0.98406	0.2815	0.96024	0.2237
0.9889	0.34	0.98642	0.2385	0.98384	0.2035	0.98434	0.3064	0.96028	0.2363
0.9891	0.3378	0.98716	0.2549	0.98298	0.1928	0.98349	0.2453	0.96043	0.232
0.9892	0.3254	0.98618	0.2577	0.98258	0.1804	0.98449	0.2755	0.96061	0.2317
0.9897	0.3603	0.9863	0.2036	0.98332	0.2111	0.98404	0.2713	0.96105	0.2231
0.9891	0.3538	0.9862	0.26	0.9839	0.2344	0.98373	0.2538	0.96066	0.2275
0.989	0.3099	0.98617	0.2208	0.9832	0.1885	0.98404	0.2454	0.96128	0.239
0.9883	0.3053	0.98617	0.2195	0.98388	0.243	0.98444	0.2668	0.9614	0.2356
0.9886	0.3107	0.98681	0.2117	0.98325	0.177	0.98427	0.2751	0.96197	0.2423
0.9891	0.3086	0.98688	0.2325	0.98339	0.1801	0.98512	0.3002	0.96184	0.2367
0.9901	0.318	0.9874	0.2623	0.9847	0.2251	0.98535	0.2883	0.96211	0.2308
0.9901	0.32	0.98749	0.2408	0.984	0.1934	0.9846	0.2471	0.96178	0.2257
0.9895	0.2957	0.98748	0.2974	0.9843	0.2014	0.9849	0.2755	0.96216	0.2346
0.9897	0.2917	0.98751	0.2391	0.98371	0.1951	0.9844	0.2545	0.96259	0.2301
0.9895	0.3017	0.98786	0.2823	0.98396	0.2029	0.98462	0.2585	0.96307	0.2333
0.9899	0.3041	0.98708	0.223	0.9839	0.1614	0.98605	0.3056	0.9629	0.2392
0.9901	0.3042	0.98681	0.2241	0.98509	0.2239	0.98559	0.2837	0.96328	0.2356
0.99	0.3285	0.98743	0.2358	0.98433	0.183	0.98559	0.2953	0.96333	0.2351
0.99	0.2653	0.98739	0.2586	0.98488	0.2091	0.98601	0.282	0.96327	0.227
0.9901	0.2661	0.98779	0.213	0.98531	0.1999	0.9866	0.2663	0.96382	0.2327
0.99	0.2971	0.98733	0.183	0.98511	0.1963	0.98601	0.3003	0.9636	0.2384
0.9899	0.3173	0.98778	0.2308	0.98557	0.1938	0.98652	0.3229	0.96398	0.2415
0.9898	0.2864	0.98703	0.1718	0.98489	0.1937	0.98586	0.3109	0.96378	0.2334
0.9904	0.2995	0.98632	0.1958	0.98493	0.1928	0.98591	0.275	0.9644	0.231
0.9905	0.2872	0.98706	0.263	0.98506	0.2055	0.98615	0.2859	0.96477	0.231
0.9904	0.2871	0.98825	0.2406	0.98513	0.2261	0.9858	0.243	0.96506	0.242
0.9914	0.313	0.98781	0.2352	0.98587	0.1828	0.98639	0.2487	0.96493	0.2358
0.9914	0.3166	0.98707	0.2007	0.98544	0.1902	0.98587	0.2364	0.9642	0.231
0.9908	0.2798	0.98792	0.2181	0.98654	0.1912	0.98707	0.2494	0.96486	0.2278
0.9907	0.3078	0.98862	0.2078	0.98667	0.1929	0.98629	0.2865	0.96502	0.2287
0.9908	0.2792	0.98776	0.1858	0.9852	0.1918	0.98679	0.3049	0.96494	0.2111
0.9914	0.2931	0.98937	0.2099	0.98519	0.1389	0.98734	0.3222	0.9653	0.2338
0.9912	0.3183	0.98832	0.2152	0.98628	0.201	0.98677	0.2636	0.96501	0.2283
0.9913	0.3397	0.98793	0.1863	0.98634	0.201	0.98589	0.2463	0.9653	0.2307
0.9909	0.2842	0.98803	0.1808	0.9867	0.2449	0.98603	0.2606	0.96526	0.2211
0.9916	0.3059	0.98882	0.2388	0.98721	0.2435	0.98652	0.2231	0.96584	0.2314
0.9916	0.3313	0.98785	0.2122	0.98661	0.2326	0.98643	0.2273	0.9653	0.2189
0.9917	0.3028	0.9881	0.1619	0.98585	0.2083	0.98677	0.2799	0.96517	0.2162
0.9917	0.309	0.98813	0.189	0.98612	0.185	0.98692	0.2544	0.96561	0.23
0.9916	0.2842	0.98906	0.2847	0.98624	0.1909	0.98746	0.3263	0.96622	0.2188
0.9914	0.2995	0.98899	0.2042	0.98658	0.2286	0.98773	0.2738	0.96594	0.2331
0.9921	0.3558	0.98847	0.2202	0.98723	0.2578	0.98734	0.2671	0.96643	0.2433
0.9918	0.2705	0.98798	0.2487	0.98702	0.2069	0.98715	0.2835	0.96616	0.2322
0.9915	0.2892	0.98868	0.1872	0.98653	0.2192	0.98718	0.2414	0.96622	0.2315
0.9916	0.3057	0.98859	0.1658	0.98696	0.19	0.98795	0.2765	0.96648	0.237
0.9919	0.2906	0.98831	0.2474	0.98652	0.1815	0.98738	0.2424	0.96708	0.2372
0.9919	0.2695	0.9884	0.2147	0.98651	0.18	0.98797	0.2738	0.96734	0.2259
0.9917	0.3053	0.98855	0.1982	0.98675	0.1723	0.98723	0.253	0.96731	0.2306
0.9922	0.2776	0.98836	0.1438	0.98644	0.1899	0.98757	0.2638	0.96712	0.2361
0.9919	0.2907	0.98883	0.2052	0.98699	0.1945	0.98719	0.2547	0.96732	0.2255
0.9916	0.2871	0.98783	0.2303	0.98744	0.223	0.98832	0.3	0.96744	0.2244
0.9926	0.2758	0.98837	0.1895	0.98712	0.1655	0.98842	0.3169	0.96804	0.2482
0.9925	0.3295	0.98867	0.2131	0.98677	0.148	0.98817	0.2805	0.96716	0.2222
0.9926	0.2845	0.98894	0.2654	0.98664	0.188	0.98817	0.2735	0.96746	0.228
0.9923	0.2918	0.98968	0.2175	0.98699	0.1891	0.98845	0.3079	0.96749	0.2291
0.9924	0.2755	0.98846	0.1794	0.98622	0.1812	0.98801	0.3104	0.96835	0.2388
0.9925	0.2186	0.9899	0.2783	0.98802	0.1914	0.98826	0.259	0.96784	0.2409

## Sheet: Fig. 3b
D1	D2	D3	D4	D5
0.2577	0.1794	0.1906	0.1525	0.2527
0.2585	0.1781	0.1972	0.1549	0.2567
0.259	0.1803	0.1974	0.162	0.2577
0.2355	0.1828	0.1744	0.1897	0.1601
0.2355	0.1787	0.1738	0.1887	0.1616
0.2368	0.1823	0.1787	0.186	0.1657
0.2607	0.2279	0.1934	0.1737	0.15
0.2601	0.2302	0.1936	0.1742	0.1552
0.2583	0.2304	0.1985	0.1764	0.1621
0.2301	0.1505	0.1812	0.1613	0.1665
0.2289	0.153	0.1851	0.1615	0.1685
0.227	0.1544	0.1877	0.1645	0.1728
0.2667	0.2177	0.1655	0.1536	0.134
0.2659	0.215	0.1704	0.1586	0.1381
0.268	0.2195	0.171	0.1583	0.1425
0.2343	0.1305	0.1244	0.1691	0.1141
0.2334	0.1337	0.1274	0.1689	0.1209
0.2342	0.1359	0.1311	0.1719	0.1242
0.2597	0.1959	0.1823	0.1263	0.09012
0.2606	0.1956	0.1805	0.1282	0.09576
0.2599	0.1988	0.1839	0.1312	0.102
0.2105	0.2146	0.2169	0.1128	0.1614
0.2134	0.2128	0.2163	0.1133	0.1582
0.2153	0.2121	0.2192	0.1173	0.1629
0.2363	0.2246	0.1405	0.2018	0.1563
0.2357	0.2291	0.1414	0.2024	0.158
0.2365	0.2275	0.1412	0.2034	0.1588
0.2398	0.1725	0.1456	0.1406	0.1384
0.2377	0.1733	0.1497	0.1373	0.1443
0.2375	0.1754	0.1505	0.1418	0.1432
0.2699	0.1858	0.1596	0.1432	0.1791
0.2692	0.1873	0.1626	0.1443	0.1805
0.2693	0.1876	0.1645	0.1456	0.1813
0.2239	0.1041	0.1457	0.1008	0.1002
0.2249	0.1132	0.1505	0.09746	0.1005
0.226	0.1194	0.1518	0.1004	0.1035
0.2182	0.1784	0.1721	0.1429	0.1357
0.2157	0.1815	0.1737	0.1445	0.1384
0.2174	0.1807	0.1743	0.1481	0.1399
0.264	0.1691	0.1445	0.1308	0.1436
0.263	0.172	0.1467	0.1328	0.1476
0.2647	0.1722	0.149	0.1334	0.1497
0.2095	0.1618	0.1071	0.1008	0.136
0.2059	0.1649	0.1098	0.1071	0.1377
0.2074	0.1676	0.1117	0.1119	0.141
Anova: Single Factor
SUMMARY
Groups	Count	Sum	Average	Variance			Mean	sd	sem
DX1	45	10.8425	0.240944	0.000410233			0.240944	0.0202542	0.00301932
DX2	45	8.1581	0.181291	0.00105073			0.181291	0.0324149	0.00483213
DX3	45	7.433	0.165178	0.000778626			0.165178	0.0279039	0.00415966
DX4	45	6.66626	0.148139	0.000825552			0.148139	0.0287324	0.00428318
DX5	45	6.78748	0.150833	0.00133867			0.150833	0.0365878	0.00545418
ANOVA
Source of Variation	SS	df	MS	F	P-value	F crit
Between Groups	0.259396	4	0.064849	73.6284	1.65496e-39	2.41268
Within Groups	0.193767	220	0.000880761
Total	0.453163	224
						critical q
Tukey-Kramer	Difference	n (Group 1)	n (Group 2)	SE	q	3.62
D1-D2	0.0596533	45	45	0.00442408	13.4838	TRUE
D1-D3	0.0757667	45	45	0.00442408	17.126	TRUE
D1-D4	0.0928053	45	45	0.00442408	20.9773	TRUE
D1-D5	0.0901116	45	45	0.00442408	20.3684	TRUE
D2-D3	0.0161133	45	45	0.00442408	3.64219	TRUE
D2-D4	0.033152	45	45	0.00442408	7.49354	TRUE
D2-D5	0.0304582	45	45	0.00442408	6.88465	TRUE
D3-D4	0.0170387	45	45	0.00442408	3.85135	TRUE
D3-D5	0.0143449	45	45	0.00442408	3.24246	FALSE
D4-D5	0.00269378	45	45	0.00442408	0.60889	FALSE
					Cohen's d
					D1-D2	2.01004
					D1-D3	2.55299
					D1-D4	3.12712
					D1-D5	3.03635
					D2-D3	0.542946
					D2-D4	1.11707
					D2-D5	1.0263
					D3-D4	0.574125
					D3-D5	0.483357
					D4-D5	0.090768

## Sheet: Fig. 3c
delta r													drFRET
D1	D2	D3	D4	D5									D1	D2	D3	D4	D5
-0.008927	0.09542	0.09709	0.08999	0.05766									-0.0242849	0.213232	0.210116	0.217728	0.12361
-0.007543	0.09608	0.09543	0.08483	0.05703									-0.0203802	0.215194	0.205534	0.207496	0.122076
-0.008158	0.09519	0.09992	0.09327	0.05791									-0.0217414	0.213572	0.212151	0.220243	0.123221
0.005304	0.06769	0.08714	0.09628	0.08386									0.0143926	0.16578	0.203715	0.211017	0.204136
0.004452	0.06457	0.086	0.09297	0.09002									0.0119923	0.161054	0.200903	0.206715	0.214814
0.002786	0.06309	0.0823	0.09738	0.09065									0.0076793	0.156496	0.193605	0.214209	0.214332
0.006896	0.08585	0.08882	0.1072	0.08242									0.0174749	0.179269	0.198159	0.234793	0.204934
0.008175	0.08438	0.08857	0.1035	0.09112									0.0207286	0.176581	0.196376	0.228647	0.217756
0.006513	0.0847	0.08418	0.1062	0.09609									0.0165382	0.176779	0.187539	0.23093	0.222697
-0.01342	0.07669	0.09075	0.09055	0.0743									-0.0400786	0.195907	0.204365	0.216362	0.184028
-0.01426	0.07444	0.08841	0.08538	0.07522									-0.0427148	0.189804	0.199572	0.206404	0.184374
-0.01171	0.0714	0.08802	0.0948	0.07795									-0.0350901	0.183565	0.198232	0.222293	0.18776
-0.008789	0.07266	0.1117	0.1234	0.1141									-0.0230397	0.160274	0.245816	0.270344	0.264372
-0.00832	0.07975	0.1088	0.1209	0.1201									-0.0216242	0.173758	0.23981	0.263893	0.270563
-0.009169	0.07343	0.1079	0.1224	0.1224									-0.0240094	0.161723	0.237407	0.266608	0.271811
0.004876	0.08304	0.09902	0.07842	0.09039									0.013508	0.216661	0.247806	0.191948	0.237971
0.009064	0.08501	0.09717	0.07731	0.1001									0.0246749	0.219074	0.242887	0.189297	0.252805
0.008238	0.08289	0.09416	0.07585	0.1005									0.0223096	0.214067	0.235073	0.185801	0.251471
-0.0009624	0.07229	0.07777	0.124	0.09926									-0.0023449	0.168652	0.185198	0.286028	0.266572
-0.002563	0.0672	0.07206	0.1228	0.1109									-0.00653916	0.159681	0.174756	0.282878	0.283767
-0.00195	0.07218	0.0695	0.1235	0.1138									-0.00495672	0.168246	0.168829	0.283068	0.284735
0.008609	0.04917	0.0778	0.1201	0.07501									0.0247144	0.118795	0.170425	0.285672	0.188297
0.008826	0.05442	0.0707	0.1198	0.072									0.0254744	0.130065	0.157416	0.286346	0.183135
0.004637	0.04967	0.07031	0.1177	0.06817									0.0133432	0.119932	0.155927	0.281446	0.174375
-0.005417	0.04987	0.0762	0.09089	0.08151									-0.0153024	0.117401	0.200018	0.19706	0.200745
-0.004969	0.05345	0.07343	0.08896	0.08849									-0.0141646	0.123963	0.19457	0.194283	0.212567
-0.004355	0.05057	0.07341	0.08936	0.08836									-0.0121524	0.118926	0.194663	0.194527	0.211352
-0.003038	0.06307	0.1116	0.08868	0.06983									-0.00836311	0.160105	0.256784	0.220734	0.187958
-0.001775	0.06344	0.1089	0.08652	0.07371									-0.00473941	0.16073	0.250108	0.217124	0.194725
-0.0008447	0.06414	0.1074	0.08337	0.07472									-0.00251378	0.161778	0.246818	0.210396	0.19574
0.0006357	0.08675	0.1001	0.1084	0.09397									0.00152355	0.196476	0.230256	0.25142	0.213923
-0.005435	0.0838	0.09838	0.1065	0.09288									-0.0140651	0.190606	0.226338	0.247933	0.21216
-0.007949	0.08274	0.09646	0.1083	0.09074									-0.0209292	0.188542	0.222241	0.25019	0.207896
0.005979	0.08969	0.1114	0.1096	0.1424									0.0164446	0.243469	0.254796	0.282502	0.328857
0.0009725	0.0838	0.1096	0.1088	0.1418									0.00284484	0.227588	0.250263	0.280748	0.325755
-0.003241	0.08264	0.108	0.1069	0.1427									-0.00919314	0.22318	0.246857	0.275409	0.325966
0.008967	0.0621	0.09254	0.1129	0.1282									0.0249477	0.156087	0.213603	0.26134	0.287341
0.00769	0.06228	0.0906	0.1121	0.1251									0.0218277	0.15655	0.209696	0.258395	0.280119
0.005452	0.05406	0.08843	0.1127	0.1256									0.015347	0.138712	0.205555	0.258492	0.281375
0.01521	0.07399	0.09508	0.1261	0.1285									0.0373765	0.181869	0.229767	0.286562	0.281092
0.01308	0.07298	0.09347	0.1235	0.1271									0.0323532	0.179467	0.225636	0.280524	0.278733
0.01053	0.06899	0.09287	0.1266	0.1266									0.026079	0.170997	0.224088	0.284482	0.277899
0.0115	0.08158	0.1132	0.1034	0.1351									0.0329142	0.19927	0.281748	0.26994	0.295684
0.004189	0.07904	0.1201	0.1026	0.1336									0.012173	0.194342	0.292888	0.266592	0.292274
-0.0003254	0.08024	0.1204	0.103	0.1312									-0.000907367	0.195871	0.289422	0.264621	0.286586
Anova: Single Factor													Anova: Single Factor
SUMMARY													SUMMARY
Groups	Count	Sum	Average	Variance			Mean	sd	sem				Groups	Count	Sum	Average	Variance			Mean	sd	sem
DX1	45	0.0294607	0.000654682	5.82953e-05			0.000654682	0.00763514	0.00113818				DX1	45	0.0675271	0.0015006	0.000436469			0.0015006	0.0208918	0.00311437
DX2	45	3.29043	0.0731207	0.00016829			0.0731207	0.0129727	0.00193385				DX2	45	7.92409	0.176091	0.000996453			0.176091	0.0315666	0.00470568
DX3	45	4.21509	0.0936687	0.000192419			0.0936687	0.0138715	0.00206784				DX3	45	9.81773	0.218172	0.00104821			0.218172	0.0323761	0.00482635
DX4	45	4.66771	0.103727	0.000222875			0.103727	0.014929	0.00222548				DX4	45	10.9434	0.243188	0.00113734			0.243188	0.0337245	0.00502735
DX5	45	4.46307	0.0991793	0.000635934			0.0991793	0.0252177	0.00375924				DX5	45	10.5124	0.233608	0.00280988			0.233608	0.0530083	0.00790201
ANOVA													ANOVA
Source of Variation	SS	df	MS	F	P-value	F crit							Source of Variation	SS	df	MS	F	P-value	F crit
Between Groups	0.327817	4	0.0819543	320.682	1.53783e-90	2.41268							Between Groups	1.80226	4	0.450566	350.452	3.54173e-94	2.41268
Within Groups	0.0562238	220	0.000255563										Within Groups	0.282848	220	0.00128567
Total	0.384041	224											Total	2.08511	224
						critical q													critical q
Tukey-Kramer	Difference	n (Group 1)	n (Group 2)	SE	q	3.92							Tukey-Kramer	Difference	n (Group 1)	n (Group 2)	SE	q	3.92
D1-D2	0.072466	45	45	0.0023831	30.4083	TRUE							D1-D2	0.17459	45	45	0.00534514	32.6634	TRUE
D1-D3	0.093014	45	45	0.0023831	39.0307	TRUE							D1-D3	0.216671	45	45	0.00534514	40.5361	TRUE
D1-D4	0.103072	45	45	0.0023831	43.2513	TRUE							D1-D4	0.241687	45	45	0.00534514	45.2163	TRUE
D1-D5	0.0985247	45	45	0.0023831	41.3431	TRUE							D1-D5	0.232107	45	45	0.00534514	43.424	TRUE
D2-D3	0.020548	45	45	0.0023831	8.62238	TRUE							D2-D3	0.0420808	45	45	0.00534514	7.87274	TRUE
D2-D4	0.0306062	45	45	0.0023831	12.843	TRUE							D2-D4	0.0670968	45	45	0.00534514	12.5529	TRUE
D2-D5	0.0260587	45	45	0.0023831	10.9348	TRUE							D2-D5	0.0575171	45	45	0.00534514	10.7606	TRUE
D3-D4	0.0100582	45	45	0.0023831	4.22065	TRUE							D3-D4	0.0250159	45	45	0.00534514	4.68013	TRUE
D3-D5	0.00551067	45	45	0.0023831	2.31239	FALSE							D3-D5	0.0154362	45	45	0.00534514	2.8879	FALSE
D4-D5	0.00454756	45	45	0.0023831	1.90825	FALSE							D4-D5	0.0095797	45	45	0.00534514	1.79223	FALSE
					Cohen's d													Cohen's d
					D1-D2	4.533												D1-D2	4.86917
					D1-D3	5.81835												D1-D3	6.04277
					D1-D4	6.44752												D1-D4	6.74044
					D1-D5	6.16306												D1-D5	6.47327
					D2-D3	1.28535												D2-D3	1.1736
					D2-D4	1.91453												D2-D4	1.87127
					D2-D5	1.63006												D2-D5	1.6041
					D3-D4	0.629177												D3-D4	0.697672
					D3-D5	0.344711												D3-D5	0.430502
					D4-D5	0.284465												D4-D5	0.26717

## Sheet: Fig. 4a
delta r													drFRET													delta r													drFRET
Dronpa Uncorrected													Dronpa Uncorrected													Dronpa Corrected													Dronpa Corrected
20X	40X	100X											20X	40X	100X											20X	40X	100X											20X	40X	100X
-0.01005	-0.004662	-0.01104											-0.0277219	-0.0136466	-0.0362469											-0.011	-0.005001	-0.01355											-0.0275428	-0.0136313	-0.0379491
-0.008767	-0.007203	-0.007253											-0.0235105	-0.0205997	-0.0230403											-0.009575	-0.007722	-0.008885											-0.023662	-0.0206735	-0.0243012
-0.007795	-0.002715	-0.004263											-0.0209958	-0.00760243	-0.013552											-0.008512	-0.002906	-0.005217											-0.0208642	-0.00766028	-0.0139635
-0.01026	-0.004328	-0.003423											-0.0262377	-0.0121457	-0.0107325											-0.01114	-0.004633	-0.004169											-0.0262202	-0.012191	-0.0109372
-0.008664	-0.003637	-0.003964											-0.0222194	-0.0101694	-0.0119154											-0.009397	-0.003895	-0.004823											-0.021842	-0.0103374	-0.0124497
-0.007586	0.0006704	-0.002594											-0.0193479	0.00195018	-0.00788846											-0.008228	0.0007169	-0.003154											-0.0189909	0.00209079	-0.00823724
-0.003876	0.001168	0.008516											-0.0098409	0.00312549	0.0242579											-0.004218	0.001242	0.01029											-0.00990913	0.00292661	0.024838
-0.007355	0.0031	0.008402											-0.0188589	0.00806294	0.0239564											-0.007992	0.0033	0.01015											-0.0188152	0.00803671	0.0245751
-0.006427	0.0007631	0.01038											-0.016454	0.00210855	0.0293732											-0.006981	0.0008129	0.01254											-0.0163833	0.00197456	0.0300488
-0.0164	0.0007847	0.005009											-0.043849	0.00215625	0.0150628											-0.01784	0.0008368	0.006112											-0.0435853	0.00202091	0.0158585
-0.01341	0.005167	0.004744											-0.035283	0.0138515	0.0141818											-0.01458	0.005515	0.00579											-0.034998	0.0137327	0.0148621
-0.01076	0.004118	0.004788											-0.0280998	0.0112206	0.0144976											-0.0117	0.004396	0.005845											-0.0277066	0.0110178	0.0151361
0.002381	0.002235	-0.001163											0.00614738	0.00510819	-0.00379286											0.002592	0.002354	-0.001427											0.00606741	0.00520231	-0.00377456
-0.002837	-0.004696	-0.001515											-0.00708426	-0.0112533	-0.00472836											-0.003081	-0.004953	-0.001859											-0.00713884	-0.0111778	-0.00510821
-0.0003302	-0.007278	-0.002103											-0.000750072	-0.0177195	-0.00662839											-0.0003606	-0.007682	-0.002579											-0.000910375	-0.0174541	-0.00699867
-0.003412	0.002539	0.007581											-0.00874967	0.00656935	0.0227688											-0.00371	0.002704	0.009255											-0.00867217	0.00664408	0.0234135
-0.001241	0.007638	0.008794											-0.00332529	0.0196995	0.0262989											-0.00135	0.008135	0.01074											-0.00302765	0.0196614	0.027166
-0.0006976	0.007144	0.009532											-0.00178686	0.0186771	0.0283357											-0.0007586	0.007609	0.01164											-0.00162678	0.0184678	0.0296299
0.00139	0.008896	0.006477											0.0035094	0.0227874	0.0211133											0.001509	0.009468	0.008032											0.00342227	0.0227755	0.022303
-0.001181	0.01032	0.006932											-0.00298884	0.0264207	0.0226973											-0.00128	0.01099	0.008597											-0.00294621	0.0264187	0.0239294
-0.001609	0.01025	0.006138											-0.00424003	0.0264343	0.0198861											-0.001744	0.01091	0.007615											-0.00385623	0.0262011	0.0212688
	0.01099	0.006558												0.0279243	0.0212492												0.0117	0.008141												0.0278063	0.0227438
	0.01097	0.006838												0.0280249	0.0222179												0.01168	0.00849												0.0279101	0.0238531
	0.01146	0.005979												0.0290369	0.0196438												0.0122	0.007422												0.0290936	0.0208163
	0.01246	0.005998												0.029352	0.0189065												0.01317	0.007391												0.0289868	0.0199261
	0.01874	0.006475												0.0435698	0.0204646												0.01981	0.007979												0.0431297	0.0215241
	0.01862	0.005774												0.0435698	0.0182983												0.01969	0.007115												0.0429161	0.0191464
	-0.0064	0.005426												-0.0171209	0.0166718												-0.006816	0.006651												-0.0170293	0.0176203
	-0.004405	0.005752												-0.0116828	0.0175643												-0.004691	0.007049												-0.0116828	0.0183731
	-0.005914	0.005968												-0.0156253	0.0184743												-0.006295	0.007313												-0.0156208	0.019148
	-0.01192	0.006517												-0.0338533	0.021299												-0.01275	0.0081												-0.0341537	0.0227992
	-0.01842	0.006388												-0.0523381	0.020633												-0.01967	0.007938												-0.0525133	0.0222247
	-0.01653	0.006189												-0.0467918	0.0202794												-0.01765	0.007688												-0.046752	0.0216332
	0.004323	0.006489												0.0117591	0.0211256												0.004624	0.008049												0.0120508	0.022315
	0.002465	0.006876												0.006505	0.0220759												0.002634	0.008529												0.00660456	0.0239487
	0.004036	0.006038												0.0110456	0.019834												0.004312	0.007489												0.0108606	0.0209297
	0.005661	-0.002615												0.0141907	-0.00854908												0.006015	-0.003231												0.0142266	-0.0093076
	0.009761	-3.0137e-06												0.0243438	0												0.01037	-3.99e-06												0.0244176	0
	0.01203	-0.002568												0.0298187	-0.00825065												0.01278	-0.003176												0.0297602	-0.00906416
Anova: Single Factor													Anova: Single Factor													Anova: Single Factor													Anova: Single Factor
SUMMARY													SUMMARY													SUMMARY													SUMMARY
Groups	Count	Sum	Average	Variance			Mean	sd	sem				Groups	Count	Sum	Average	Variance			Mean	sd	sem				Groups	Count	Sum	Average	Variance			Mean	sd	sem				Groups	Count	Sum	Average	Variance	Mean	sd	sem
20X	21	-0.118887	-0.00566128	2.55928e-05			-0.00566128	0.00505893	0.00110395				20X	21	-0.311687	-0.0148422	0.000179571			-0.0148422	0.0134004	0.00292421				20X	21	-0.129346	-0.00615934	3.0307e-05			-0.00615934	0.00550518	0.00120133				20X	21	-0.309208	-0.0147242	0.000177495	-0.0147242	0.0133227	0.00290725
40X	39	0.0882012	0.00226157	7.48672e-05			0.00226157	0.00865258	0.00138552				40X	39	0.196764	0.00504522	0.000507782			0.00504522	0.022534	0.00360833				40X	39	0.0933106	0.00239258	8.47162e-05			0.00239258	0.00920414	0.00147384				40X	39	0.194056	0.00497581	0.000505292	0.00497581	0.0224787	0.00359947
100X	39	0.138054	0.00353985	2.67548e-05			0.00353985	0.0051725	0.000828264				100X	39	0.425843	0.010919	0.000261579			0.010919	0.0161734	0.00258982				100X	39	0.169876	0.0043558	4.0218e-05			0.0043558	0.00634177	0.0010155				100X	39	0.44794	0.0114856	0.000288042	0.0114856	0.0169718	0.00271767
ANOVA													ANOVA													ANOVA													ANOVA
Source of Variation	SS	df	MS	F	P-value	F crit							Source of Variation	SS	df	MS	F	P-value	F crit							Source of Variation	SS	df	MS	F	P-value	F crit							Source of Variation	SS	df	MS	F	P-value	F crit
Between Groups	0.00124477	2	0.000622385	13.6616	6.00988e-06	3.09119							Between Groups	0.00929217	2	0.00464609	13.5871	6.36919e-06	3.09119							Between Groups	0.00157894	2	0.000789472	14.1566	4.09444e-06	3.09119							Between Groups	0.00954464	2	0.00477232	13.5961	6.32445e-06	3.09119
Within Groups	0.00437349	96	4.55572e-05										Within Groups	0.0328271	96	0.000341949										Within Groups	0.00535364	96	5.57671e-05										Within Groups	0.0336966	96	0.000351006
Total	0.00561826	98											Total	0.0421193	98											Total	0.00693258	98											Total	0.0432412	98
						critical q													critical q													critical q													critical q
Tukey-Kramer	Difference	n (Group 1)	n (Group 2)	SE	q	3.4							Tukey-Kramer	Difference	n (Group 1)	n (Group 2)	SE	q	3.4							Tukey-Kramer	Difference	n (Group 1)	n (Group 2)	SE	q	3.4							Tukey-Kramer	Difference	n (Group 1)	n (Group 2)	SE	q	3.4
20X-40X	0.00792285	21	21	0.00147289	5.37913	TRUE							20X-40X	0.0198875	21	21	0.00403526	4.92843	TRUE							20X-40X	0.00855192	21	21	0.00162959	5.24789	TRUE							20X-40X	0.0197	21	21	0.00408835	4.81858	TRUE
20X-100X	0.00920112	39	39	0.0010808	8.51323	TRUE							20X-100X	0.0257613	39	39	0.00296107	8.69999	TRUE							20X-100X	0.0105151	39	39	0.00119579	8.79343	TRUE							20X-100X	0.0262098	39	39	0.00300003	8.73653	TRUE
40X-100X	0.00127828	39	39	0.0010808	1.18271	FALSE							40X-100X	0.00587382	39	39	0.00296107	1.98368	FALSE							40X-100X	0.00196322	39	39	0.00119579	1.64177	FALSE							40X-100X	0.00650982	39	39	0.00300003	2.16992	FALSE
					Cohen's d													Cohen's d													Cohen's d													Cohen's d
					20X-40X	1.17382												20X-40X	1.07547												20X-40X	1.14518												20X-40X	1.0515
					20X-100X	1.36321												20X-100X	1.39311												20X-100X	1.40808												20X-100X	1.39896
					40X-100X	0.189385												40X-100X	0.317643												40X-100X	0.262893												40X-100X	0.347466

## Sheet: Fig. 4b
delta r													drFRET													delta r													drFRET
D5D Uncorrected													D5D Uncorrected													D5D Corrected													D5D Corrected
20X	40X	100X											20X	40X	100X											20X	40X	100X											20X	40X	100X
0.06525	0.06144	0.05854											0.196512	0.146363	0.16299											0.07422	0.0658	0.07278											0.206563	0.146835	0.172218
0.03593	0.05888	0.06127											0.0969521	0.138938	0.167857											0.03986	0.06297	0.07603											0.0987236	0.139293	0.17706
0.04419	0.05964	0.06022											0.113935	0.140052	0.164946											0.04886	0.06376	0.07466											0.115343	0.140501	0.173641
0.06701	0.04356	0.03901											0.154983	0.103615	0.119348											0.07353	0.04643	0.04889											0.155267	0.103306	0.128242
0.06624	0.04702	0.03762											0.150505	0.111181	0.115677											0.07247	0.05014	0.04715											0.150068	0.111226	0.124252
0.06994	0.04816	0.03721											0.156709	0.113515	0.114216											0.07645	0.05135	0.04659											0.156146	0.113197	0.12265
0.06162	0.03383	0.05635											0.148793	0.0826103	0.174564											0.06791	0.03608	0.0717											0.149937	0.0824189	0.191293
0.06144	0.04299	0.05355											0.145785	0.103939	0.167264											0.06754	0.04591	0.06813											0.146215	0.103968	0.183563
0.06293	0.04103	0.05127											0.148084	0.0999072	0.160849											0.06912	0.04383	0.06519											0.148386	0.1	0.17641
0.0551	0.0446	0.04847											0.141163	0.10781	0.146118											0.06108	0.04765	0.06096											0.143331	0.107848	0.157756
0.04579	0.0474	0.04795											0.11224	0.115188	0.144805											0.05029	0.0507	0.06028											0.11262	0.115478	0.156204
0.04722	0.04804	0.04484											0.114182	0.116145	0.136995											0.0518	0.05137	0.05638											0.114634	0.116551	0.147617
0.08662	0.07232	0.05208											0.195461	0.167111	0.154483											0.09543	0.07743	0.06545											0.196721	0.167505	0.166432
0.08615	0.07224	0.05048											0.192268	0.167164	0.151099											0.09472	0.07735	0.06347											0.193118	0.167599	0.162465
0.08625	0.07052	0.04992											0.19141	0.16322	0.148868											0.09475	0.07549	0.0627											0.191867	0.163852	0.160089
0.09926	0.07484	0.04249											0.225755	0.157197	0.124155											0.1099	0.07932	0.05285											0.228602	0.156048	0.131772
0.08973	0.08051	0.03843											0.196052	0.171825	0.114167											0.09846	0.08561	0.04785											0.196575	0.171156	0.121385
0.08982	0.08444	0.04213											0.195092	0.177688	0.122774											0.09845	0.08969	0.05236											0.195016	0.176698	0.130062
0.07383	0.0822	0.05527											0.16483	0.183232	0.166906											0.08083	0.0879	0.06985											0.164545	0.183641	0.180925
0.07286	0.07718	0.05466											0.161625	0.171045	0.164815											0.07969	0.08238	0.06904											0.161466	0.17125	0.178598
0.07336	0.07878	0.05269											0.162023	0.173313	0.159709											0.08018	0.08404	0.06652											0.161544	0.173122	0.173106
0.08618	0.07912	0.06342											0.19079	0.175937	0.181113											0.09462	0.08449	0.07957											0.191201	0.17575	0.193974
0.08661	0.07579	0.06039											0.18939	0.167627	0.173915											0.09493	0.08082	0.07575											0.189489	0.167602	0.186129
0.08602	0.07503	0.05798											0.18799	0.166015	0.167548											0.09427	0.08	0.07267											0.188013	0.16589	0.179295
0.08944	0.09985	0.04712											0.198804	0.216339	0.139891											0.09841	0.1069	0.05897											0.199853	0.21699	0.149526
0.08783	0.09989	0.0454											0.195182	0.216523	0.134948											0.09656	0.1069	0.05678											0.195908	0.217352	0.144323
0.0889	0.09924	0.04487											0.196849	0.214759	0.133325											0.09772	0.1062	0.05609											0.197752	0.215308	0.142398
0.1005	0.1112	0.06737											0.210349	0.232895	0.193634											0.1099	0.1189	0.08489											0.210026	0.233364	0.208616
0.1042	0.1104	0.06494											0.214839	0.230585	0.1872											0.1138	0.118	0.08176											0.214193	0.230991	0.201501
0.1062	0.1088	0.06565											0.21737	0.227266	0.188233											0.116	0.1163	0.08255											0.216564	0.227505	0.202017
Anova: Single Factor													Anova: Single Factor													Anova: Single Factor													Anova: Single Factor
SUMMARY													SUMMARY													SUMMARY													SUMMARY
Groups	Count	Sum	Average	Variance			Mean	sd	sem				Groups	Count	Sum	Average	Variance			Mean	sd	sem				Groups	Count	Sum	Average	Variance			Mean	sd	sem				Groups	Count	Sum	Average	Variance			Mean	sd	sem
20X	30	2.27642	0.0758807	0.000347822			0.0758807	0.01865	0.003405				20X	30	5.16592	0.172197	0.00117236			0.172197	0.0342398	0.0062513				20X	30	2.50175	0.0833917	0.000413252			0.0833917	0.0203286	0.00371148				20X	30	5.18969	0.17299	0.00118358			0.17299	0.0344033	0.00628115
40X	30	2.12894	0.0709647	0.000508369			0.0709647	0.022547	0.00411651				40X	30	4.75901	0.158634	0.00186349			0.158634	0.0431682	0.0078814				40X	30	2.27371	0.0757903	0.000581406			0.0757903	0.0241124	0.0044023				40X	30	4.76224	0.158741	0.00187543			0.158741	0.0433063	0.00790661
100X	30	1.55159	0.0517197	7.69601e-05			0.0517197	0.00877269	0.00160167				100X	30	4.58241	0.152747	0.000539056			0.152747	0.0232176	0.00423893				100X	30	1.94786	0.0649287	0.000122968			0.0649287	0.0110891	0.00202458				100X	30	4.92352	0.164117	0.000644444			0.164117	0.0253859	0.00463481
ANOVA													ANOVA													ANOVA													ANOVA
Source of Variation	SS	df	MS	F	P-value	F crit							Source of Variation	SS	df	MS	F	P-value	F crit							Source of Variation	SS	df	MS	F	P-value	F crit							Source of Variation	SS	df	MS	F	P-value	F crit
Between Groups	0.00978291	2	0.00489146	15.7256	1.47952e-06	3.1013							Between Groups	0.00596945	2	0.00298472	2.50473	0.0875743	3.1013							Between Groups	0.00516638	2	0.00258319	6.93396	0.00160631	3.1013							Between Groups	0.00310626	2	0.00155313	1.25812	0.289307	3.1013
Within Groups	0.0270614	87	0.00031105										Within Groups	0.103672	87	0.00119164										Within Groups	0.0324112	87	0.000372542										Within Groups	0.1074	87	0.00123449
Total	0.0368443	89											Total	0.109642	89											Total	0.0375775	89											Total	0.110507	89
						critical q													critical q													critical q													critical q
Tukey-Kramer	Difference	n (Group 1)	n (Group 2)	SE	q	3.4							Tukey-Kramer	Difference	n (Group 1)	n (Group 2)	SE	q	3.4							Tukey-Kramer	Difference	n (Group 1)	n (Group 2)	SE	q	3.4							Tukey-Kramer	Difference	n (Group 1)	n (Group 2)	SE	q	3.4
20X-40X	0.004916	30	30	0.00321999	1.52671	FALSE							20X-40X	0.0135639	30	30	0.00630248	2.15215	FALSE							20X-40X	0.00760133	30	30	0.00352393	2.15706	FALSE							20X-40X	0.0142481	30	30	0.00641479	2.22114	FALSE
20X-100X	0.024161	30	30	0.00321999	7.50344	TRUE							20X-100X	0.0194503	30	30	0.00630248	3.08614	FALSE							20X-100X	0.018463	30	30	0.00352393	5.23932	TRUE							20X-100X	0.00887225	30	30	0.00641479	1.38309	FALSE
40X-100X	0.019245	30	30	0.00321999	5.97672	TRUE							40X-100X	0.00588644	30	30	0.00630248	0.933989	FALSE							40X-100X	0.0108617	30	30	0.00352393	3.08226	FALSE							40X-100X	0.00537588	30	30	0.00641479	0.838044	FALSE
					Cohen's d													Cohen's d													Cohen's d													Cohen's d
					20X-40X	0.278738												20X-40X	0.392927												20X-40X	0.393824												20X-40X	0.405522
					20X-100X	1.36993												20X-100X	0.56345												20X-100X	0.956565												20X-100X	0.252517
					40X-100X	1.0912												40X-100X	0.170522												40X-100X	0.562741												40X-100X	0.153005

[truncated: 22 more sheets: Fig. 4c, Fig. 4d, Fig. 5, Fig. 6i, Supplemental Fig. S3a, Suplemental Fig. S3b, Supplemental Fig. S3c, Supplemental Fig, S3d, Supplemental Fig S3d inset, Supplemental Fig. S3e, Supplemental Fig S3f, Supplemental Fig. S4, Supplemental Fig. S5a, Supplemental Fig. S5b, Supplemental Fig. S5c, Supplemental Fig. S5d, Supplemental Fig. S7a, Supplemental Fig. S7b, Supplemental Fig S7c, Supplemental Fig. S8a …]
